# Supplementary material for: JoGo 1.0: the ACTG hierarchical nomenclature and database covering 4.7 million haplotypes across 19,194 human genes
Source: Nucleic Acids Res. 2025 Nov 29;54(D1):D1159–73. doi: 10.1093/nar/gkaf1232 (PMC12807767; doi:10.1093/nar/gkaf1232)
Supplement: gkaf1232_Supplemental_Files [file gkaf1232_supplemental_files.zip]

Archive with 3 entries (3 files):
- Supplementary Figures_revision1.pdf
- Supplementary Note.pdf
- Supplementary Tables_revision1.xlsx
