# Supplementary material for: JoGo 1.0: the ACTG hierarchical nomenclature and database covering 4.7 million haplotypes across 19,194 human genes
Source: Nucleic Acids Res. 2025 Nov 29;54(D1):D1159–73. doi: 10.1093/nar/gkaf1232 (PMC12807767; doi:10.1093/nar/gkaf1232)
Supplement: gkaf1232_Supplemental_Files [file gkaf1232_supplemental_files.zip › Supplementary Tables_revision1.xlsx]

## Sheet: Suppl Table 1
	Supplementary Table 1 | Distribution of the 258 individuals from the HapMap dataset across (a) 5 continental superpopulations and (b) 26 populations. The table includes abbreviations and total sample sizes, providing a detailed breakdown of the diverse population representation in JoGo 1.0
	(a) Continental Groups
	Continental Groups (Superpopulations)	Abbreviation	Total
	African	AFR	50
	American	AMR	44
	East Asian	EAS	130
	European	EUR	9
	South Asian	SAS	25
		Total	258
	(b) Populations
	Population Sampled	Abbreviation	Continental Groups	Total
	African Caribbean in Barbados	ACB	AFR	11
	African Ancestry in Southwest US	ASW	AFR	1
	Esan in Nigeria	ESN	AFR	8
	Gambian in Western Division, The Gambia	GWD	AFR	15
	Luhya in Webuye, Kenya	LWK	AFR	3
	Mende in Sierra Leone	MSL	AFR	7
	Yoruba in Ibadan, Nigeria	YRI	AFR	3
	African American	AFA	AFR	2
	Colombian in Medellin, Colombia	CLM	AMR	11
	Mexican Ancestry in Los Angeles, California	MXL	AMR	0
	Peruvian in Lima, Peru	PEL	AMR	13
	Puerto Rican in Puerto Rico	PUR	AMR	20
	Chinese Dai in Xishuangbanna, China	CDX	EAS	2
	Han Chinese in Bejing, China	CHB	EAS	2
	Southern Han Chinese, China	CHS	EAS	9
	Japanese in Tokyo, Japan	JPT	EAS	105
	Kinh in Ho Chi Minh City, Vietnam	KHV	EAS	12
	Utah residents with Northern and Western European ancestry	CEU	EUR	0
	Finnish in Finland	FIN	EUR	2
	British in England and Scotland	GBR	EUR	2
	Iberian populations in Spain	IBS	EUR	3
	Toscani in Italy	TSI	EUR	2
	Bengali in Bangladesh	BEB	SAS	5
	Gujarati Indian in Houston,TX	GIH	SAS	1
	Indian Telugu in the UK	ITU	SAS	0
	Punjabi in Lahore, Pakistan	PJL	SAS	14
	Sri Lankan Tamil in the UK	STU	SAS	5
			Total	258

## Sheet: Suppl Table 2
	Supplementary Table 2 | Nature of 258 Samples in JoGo 1.0
	Sample ID	Population	Continental Group	HiFi Long Read Sequence Data Source	Accession
	HG00099	GBR	EUR	HPRC	PRJNA701308
	HG00140	GBR	EUR	HPRC	PRJNA701308
	HG00280	FIN	EUR	HPRC	PRJNA701308
	HG00323	FIN	EUR	HPRC	PRJNA701308
	HG00408	CHS	EAS	HPRC	PRJNA701308
	HG00423	CHS	EAS	HPRC	PRJNA701308
	HG00438	CHS	EAS	HPRC Release 1	PRJNA701308
	HG00544	CHS	EAS	HPRC	PRJNA701308
	HG00558	CHS	EAS	HPRC	PRJNA701308
	HG00597	CHS	EAS	HPRC	PRJNA701308
	HG00609	CHS	EAS	HPRC	PRJNA701308
	HG00621	CHS	EAS	HPRC Release 1	PRJNA701308
	HG00639	PUR	AMR	HPRC	PRJNA701308
	HG00642	PUR	AMR	HPRC	PRJNA701308
	HG00673	CHS	EAS	HPRC Release 1	PRJNA701308
	HG00733	PUR	AMR	HPRC PLUS	PRJNA731524
	HG00735	PUR	AMR	HPRC Release 1	PRJNA701308
	HG00738	PUR	AMR	HPRC	PRJNA701308
	HG00741	PUR	AMR	HPRC Release 1	PRJNA701308
	HG01069	PUR	AMR	JoGo Project	PRJDB18487
	HG01070	PUR	AMR	JoGo Project	PRJDB18487
	HG01071	PUR	AMR	JoGo Project + HPRC Release 1	PRJDB18487+PRJNA701308
	HG01074	PUR	AMR	HPRC	PRJNA701308
	HG01081	PUR	AMR	HPRC	PRJNA701308
	HG01099	PUR	AMR	HPRC	PRJNA701308
	HG01106	PUR	AMR	HPRC Release 1	PRJNA701308
	HG01109	PUR	AMR	HPRC PLUS	PRJNA731524
	HG01123	CLM	AMR	HPRC Release 1	PRJNA701308
	HG01167	PUR	AMR	JoGo Project	PRJDB18487
	HG01168	PUR	AMR	JoGo Project	PRJDB18487
	HG01169	PUR	AMR	JoGo Project	PRJDB18487
	HG01175	PUR	AMR	HPRC Release 1	PRJNA701308
	HG01192	PUR	AMR	HPRC	PRJNA701308
	HG01243	PUR	AMR	HPRC PLUS	PRJNA731524
	HG01255	CLM	AMR	HPRC	PRJNA701308
	HG01256	CLM	AMR	JoGo Project	PRJDB18487
	HG01257	CLM	AMR	JoGo Project	PRJDB18487
	HG01258	CLM	AMR	JoGo Project + HPRC Release 1	PRJDB18487+PRJNA701308
	HG01261	CLM	AMR	HPRC	PRJNA701308
	HG01346	CLM	AMR	HPRC	PRJNA701308
	HG01358	CLM	AMR	HPRC Release 1	PRJNA701308
	HG01361	CLM	AMR	HPRC Release 1	PRJNA701308
	HG01433	CLM	AMR	HPRC	PRJNA701308
	HG01496	CLM	AMR	HPRC	PRJNA701308
	HG01515	IBS	EUR	JoGo Project	PRJDB18487
	HG01516	IBS	EUR	JoGo Project	PRJDB18487
	HG01517	IBS	EUR	JoGo Project	PRJDB18487
	HG01884	ACB	AFR	HPRC	PRJNA701308
	HG01891	ACB	AFR	HPRC Release 1	PRJNA701308
	HG01928	PEL	AMR	HPRC Release 1	PRJNA701308
	HG01934	PEL	AMR	HPRC	PRJNA701308
	HG01943	PEL	AMR	HPRC	PRJNA701308
	HG01952	PEL	AMR	HPRC Release 1	PRJNA701308
	HG01975	PEL	AMR	HPRC	PRJNA701308
	HG01978	PEL	AMR	HPRC Release 1	PRJNA701308
	HG01981	PEL	AMR	HPRC	PRJNA701308
	HG01993	PEL	AMR	HPRC	PRJNA701308
	HG02004	PEL	AMR	HPRC	PRJNA701308
	HG02015	KHV	EAS	HPRC	PRJNA701308
	HG02027	KHV	EAS	HPRC	PRJNA701308
	HG02040	KHV	EAS	HPRC	PRJNA701308
	HG02055	ACB	AFR	HPRC PLUS	PRJNA731524
	HG02056	KHV	EAS	HPRC	PRJNA701308
	HG02071	KHV	EAS	HPRC	PRJNA701308
	HG02074	KHV	EAS	HPRC	PRJNA701308
	HG02080	KHV	EAS	HPRC PLUS	PRJNA731524
	HG02083	KHV	EAS	HPRC	PRJNA701308
	HG02109	ACB	AFR	HPRC PLUS	PRJNA731524
	HG02129	KHV	EAS	HPRC	PRJNA701308
	HG02132	KHV	EAS	HPRC	PRJNA701308
	HG02135	KHV	EAS	HPRC	PRJNA701308
	HG02145	ACB	AFR	HPRC PLUS	PRJNA731524
	HG02148	PEL	AMR	HPRC Release 1	PRJNA701308
	HG02155	CDX	EAS	HPRC	PRJNA701308
	HG02165	CDX	EAS	HPRC	PRJNA701308
	HG02257	ACB	AFR	HPRC Release 1	PRJNA701308
	HG02258	ACB	AFR	HPRC	PRJNA701308
	HG02273	PEL	AMR	HPRC	PRJNA701308
	HG02280	ACB	AFR	HPRC	PRJNA701308
	HG02293	PEL	AMR	HPRC	PRJNA701308
	HG02300	PEL	AMR	HPRC	PRJNA701308
	HG02451	ACB	AFR	HPRC	PRJNA701308
	HG02486	ACB	AFR	HPRC Release 1	PRJNA701308
	HG02523	KHV	EAS	HPRC	PRJNA701308
	HG02559	ACB	AFR	HPRC Release 1	PRJNA701308
	HG02572	GWD	AFR	HPRC Release 1	PRJNA701308
	HG02602	PJL	SAS	HPRC	PRJNA701308
	HG02615	GWD	AFR	HPRC	PRJNA701308
	HG02622	GWD	AFR	HPRC Release 1	PRJNA701308
	HG02630	GWD	AFR	HPRC Release 1	PRJNA701308
	HG02647	GWD	AFR	HPRC	PRJNA701308
	HG02683	PJL	SAS	HPRC	PRJNA701308
	HG02698	PJL	SAS	HPRC	PRJNA701308
	HG02717	GWD	AFR	HPRC Release 1	PRJNA701308
	HG02723	GWD	AFR	HPRC PLUS	PRJNA731524
	HG02735	PJL	SAS	HPRC	PRJNA701308
	HG02738	PJL	SAS	HPRC	PRJNA701308
	HG02809	GWD	AFR	HPRC	PRJNA701308
	HG02818	GWD	AFR	HPRC PLUS	PRJNA731524
	HG02886	GWD	AFR	HPRC Release 1	PRJNA701308
	HG02895	GWD	AFR	JoGo Project	PRJDB18487
	HG02896	GWD	AFR	JoGo Project	PRJDB18487
	HG02897	GWD	AFR	JoGo Project	PRJDB18487
	HG02922	ESN	AFR	HPRC	PRJNA701308
	HG02965	ESN	AFR	HPRC	PRJNA701308
	HG02970	ESN	AFR	HPRC	PRJNA701308
	HG02976	ESN	AFR	HPRC	PRJNA701308
	HG03017	PJL	SAS	HPRC	PRJNA701308
	HG03041	GWD	AFR	HPRC	PRJNA701308
	HG03098	MSL	AFR	HPRC PLUS	PRJNA731524
	HG03130	ESN	AFR	HPRC	PRJNA701308
	HG03139	ESN	AFR	HPRC	PRJNA701308
	HG03195	ESN	AFR	HPRC	PRJNA701308
	HG03209	MSL	AFR	HPRC	PRJNA701308
	HG03225	MSL	AFR	HPRC	PRJNA701308
	HG03239	PJL	SAS	HPRC	PRJNA701308
	HG03453	MSL	AFR	HPRC Release 1	PRJNA701308
	HG03471	MSL	AFR	HPRC	PRJNA701308
	HG03486	MSL	AFR	HPRC PLUS	PRJNA731524
	HG03490	PJL	SAS	JoGo Project	PRJDB18487
	HG03491	PJL	SAS	JoGo Project	PRJDB18487
	HG03492	PJL	SAS	JoGo Project + HPRC PLUS	PRJDB18487+PRJNA731524
	HG03516	ESN	AFR	HPRC Release 1	PRJNA701308
	HG03540	GWD	AFR	HPRC Release 1	PRJNA701308
	HG03579	MSL	AFR	HPRC Release 1	PRJNA701308
	HG03654	PJL	SAS	HPRC	PRJNA701308
	HG03669	PJL	SAS	HPRC	PRJNA701308
	HG03688	STU	SAS	HPRC	PRJNA701308
	HG03704	PJL	SAS	HPRC	PRJNA701308
	HG03710	PJL	SAS	HPRC	PRJNA701308
	HG03831	BEB	SAS	HPRC	PRJNA701308
	HG03834	BEB	SAS	HPRC	PRJNA701308
	HG03927	BEB	SAS	HPRC	PRJNA701308
	HG03942	BEB	SAS	HPRC	PRJNA701308
	HG04115	STU	SAS	HPRC	PRJNA701308
	HG04184	BEB	SAS	HPRC	PRJNA701308
	HG04199	STU	SAS	HPRC	PRJNA701308
	HG04204	STU	SAS	HPRC	PRJNA701308
	HG04228	STU	SAS	HPRC	PRJNA701308
	HG06807	AFA	AFR	HPRC	PRJNA701308
	NA18522	YRI	AFR	HPRC	PRJNA701308
	NA18612	CHB	EAS	HPRC	PRJNA701308
	NA18747	CHB	EAS	HPRC	PRJNA701308
	NA18906	YRI	AFR	HPRC PLUS	PRJNA731524
	NA18939	JPT	EAS	JoGo Project	PRJDB18487
	NA18940	JPT	EAS	JaSaPaGe	PRJDB19680
	NA18941	JPT	EAS	JoGo Project	PRJDB18487
	NA18942	JPT	EAS	JoGo Project	PRJDB18487
	NA18943	JPT	EAS	JaSaPaGe	PRJDB19680
	NA18944	JPT	EAS	JoGo Project	PRJDB18487
	NA18945	JPT	EAS	JaSaPaGe	PRJDB19680
	NA18946	JPT	EAS	JoGo Project	PRJDB18487
	NA18947	JPT	EAS	JoGo Project	PRJDB18487
	NA18948	JPT	EAS	JoGo Project	PRJDB18487
	NA18949	JPT	EAS	JoGo Project	PRJDB18487
	NA18950	JPT	EAS	JoGo Project	PRJDB18487
	NA18951	JPT	EAS	JoGo Project	PRJDB18487
	NA18952	JPT	EAS	JaSaPaGe	PRJDB19680
	NA18953	JPT	EAS	JoGo Project	PRJDB18487
	NA18954	JPT	EAS	JoGo Project	PRJDB18487
	NA18955	JPT	EAS	JoGo Project	PRJDB18487
	NA18956	JPT	EAS	JoGo Project	PRJDB18487
	NA18957	JPT	EAS	JoGo Project	PRJDB18487
	NA18959	JPT	EAS	JoGo Project	PRJDB18487
	NA18960	JPT	EAS	JoGo Project	PRJDB18487
	NA18961	JPT	EAS	JoGo Project	PRJDB18487
	NA18962	JPT	EAS	JoGo Project	PRJDB18487
	NA18963	JPT	EAS	JoGo Project	PRJDB18487
	NA18964	JPT	EAS	JoGo Project	PRJDB18487
	NA18965	JPT	EAS	JoGo Project	PRJDB18487
	NA18966	JPT	EAS	JoGo Project	PRJDB18487
	NA18967	JPT	EAS	JoGo Project	PRJDB18487
	NA18968	JPT	EAS	JoGo Project	PRJDB18487
	NA18969	JPT	EAS	JoGo Project	PRJDB18487
	NA18970	JPT	EAS	JaSaPaGe	PRJDB19680
	NA18971	JPT	EAS	JoGo Project + HPRC	PRJDB18487+PRJNA701308
	NA18972	JPT	EAS	JoGo Project	PRJDB18487
	NA18973	JPT	EAS	JoGo Project	PRJDB18487
	NA18974	JPT	EAS	JoGo Project	PRJDB18487
	NA18975	JPT	EAS	JoGo Project	PRJDB18487
	NA18976	JPT	EAS	JoGo Project	PRJDB18487
	NA18977	JPT	EAS	JoGo Project	PRJDB18487
	NA18978	JPT	EAS	JoGo Project	PRJDB18487
	NA18979	JPT	EAS	JoGo Project	PRJDB18487
	NA18980	JPT	EAS	JoGo Project	PRJDB18487
	NA18981	JPT	EAS	JoGo Project	PRJDB18487
	NA18982	JPT	EAS	JoGo Project	PRJDB18487
	NA18983	JPT	EAS	JoGo Project + HPRC	PRJDB18487+PRJNA701308
	NA18984	JPT	EAS	JoGo Project	PRJDB18487
	NA18985	JPT	EAS	JoGo Project	PRJDB18487
	NA18986	JPT	EAS	JoGo Project	PRJDB18487
	NA18987	JPT	EAS	JoGo Project	PRJDB18487
	NA18988	JPT	EAS	JoGo Project	PRJDB18487
	NA18989	JPT	EAS	JoGo Project	PRJDB18487
	NA18990	JPT	EAS	JaSaPaGe	PRJDB19680
	NA18991	JPT	EAS	JoGo Project	PRJDB18487
	NA18992	JPT	EAS	JoGo Project	PRJDB18487
	NA18993	JPT	EAS	JoGo Project	PRJDB18487
	NA18994	JPT	EAS	JoGo Project	PRJDB18487
	NA18995	JPT	EAS	JoGo Project	PRJDB18487
	NA18997	JPT	EAS	JoGo Project	PRJDB18487
	NA18998	JPT	EAS	JoGo Project	PRJDB18487
	NA18999	JPT	EAS	JoGo Project	PRJDB18487
	NA19000	JPT	EAS	JoGo Project	PRJDB18487
	NA19001	JPT	EAS	JoGo Project	PRJDB18487
	NA19002	JPT	EAS	JoGo Project	PRJDB18487
	NA19003	JPT	EAS	JoGo Project	PRJDB18487
	NA19004	JPT	EAS	JoGo Project	PRJDB18487
	NA19005	JPT	EAS	JoGo Project	PRJDB18487
	NA19006	JPT	EAS	JoGo Project	PRJDB18487
	NA19007	JPT	EAS	JaSaPaGe	PRJDB19680
	NA19009	JPT	EAS	JoGo Project	PRJDB18487
	NA19010	JPT	EAS	JoGo Project	PRJDB18487
	NA19011	JPT	EAS	JoGo Project	PRJDB18487
	NA19012	JPT	EAS	JoGo Project	PRJDB18487
	NA19030	LWK	AFR	HPRC	PRJNA701308
	NA19043	LWK	AFR	HPRC	PRJNA701308
	NA19054	JPT	EAS	JoGo Project	PRJDB18487
	NA19055	JPT	EAS	JoGo Project	PRJDB18487
	NA19056	JPT	EAS	JoGo Project	PRJDB18487
	NA19057	JPT	EAS	JoGo Project	PRJDB18487
	NA19058	JPT	EAS	JoGo Project	PRJDB18487
	NA19059	JPT	EAS	JoGo Project	PRJDB18487
	NA19060	JPT	EAS	JoGo Project	PRJDB18487
	NA19062	JPT	EAS	JoGo Project	PRJDB18487
	NA19063	JPT	EAS	JoGo Project	PRJDB18487
	NA19064	JPT	EAS	JoGo Project	PRJDB18487
	NA19065	JPT	EAS	JoGo Project	PRJDB18487
	NA19066	JPT	EAS	JaSaPaGe	PRJDB19680
	NA19067	JPT	EAS	JoGo Project	PRJDB18487
	NA19068	JPT	EAS	JoGo Project	PRJDB18487
	NA19070	JPT	EAS	JoGo Project	PRJDB18487
	NA19072	JPT	EAS	JoGo Project	PRJDB18487
	NA19074	JPT	EAS	JoGo Project	PRJDB18487
	NA19075	JPT	EAS	JoGo Project	PRJDB18487
	NA19076	JPT	EAS	JoGo Project	PRJDB18487
	NA19077	JPT	EAS	JoGo Project	PRJDB18487
	NA19078	JPT	EAS	JoGo Project	PRJDB18487
	NA19079	JPT	EAS	JaSaPaGe	PRJDB19680
	NA19080	JPT	EAS	JoGo Project	PRJDB18487
	NA19081	JPT	EAS	JoGo Project	PRJDB18487
	NA19082	JPT	EAS	JoGo Project	PRJDB18487
	NA19083	JPT	EAS	JoGo Project	PRJDB18487
	NA19084	JPT	EAS	JoGo Project	PRJDB18487
	NA19085	JPT	EAS	JoGo Project	PRJDB18487
	NA19086	JPT	EAS	JoGo Project	PRJDB18487
	NA19087	JPT	EAS	JoGo Project	PRJDB18487
	NA19088	JPT	EAS	JaSaPaGe	PRJDB19680
	NA19089	JPT	EAS	JoGo Project	PRJDB18487
	NA19090	JPT	EAS	JoGo Project	PRJDB18487
	NA19091	JPT	EAS	JoGo Project	PRJDB18487
	NA19240	YRI	AFR	HPRC PLUS	PRJNA731524
	NA20129	ASW	AFR	HPRC PLUS	PRJNA731524
	NA20300	AFA	AFR	HPRC PLUS	PRJNA731524
	NA20752	TSI	EUR	HPRC	PRJNA701308
	NA20805	TSI	EUR	HPRC	PRJNA701308
	NA20905	GIH	SAS	HPRC	PRJNA701308
	NA21309	LWK	AFR	HPRC PLUS	PRJNA731524

## Sheet: Suppl Table 3
	Supplementary Table 3 | Comparision of haplotype database, JoGo database with ACTG-haplotype, PharmVar and the IPD-IMGT/HLA Database.
	Name of Database	Nomenclature / IDs	Catalog scope (# genes / loci)	Contents	Genome-wide scope	Sequencing source of haplotype	Integration of GRCh38 and CHM13v2 haplotypes	Integrated functional layers	ID stability across major releases	ID assignment order	Haplotype-liftover (ID mapping) across releases	Master URL
	JoGo (Joint Open Genome and Omics)	ACTG hierarchical (A (amino-acid) / C (coding of synonymous) / T (exonic non-coding) / G (intron); concatened AC/ACT/ACTG) (e.g., HBB:a1c1t1g1)	19,194 genes (MANE)	A-level: 174,376 C-level: 300,610 T-level: 486,288 G-level: 3,695,204	Yes 19,194 MANE genes	PacBio HiFi long‑read genomes; haplotype‑resolved, phased, end‑to‑end gene‑length contigs (±5 kb) assembled per gene. Haplotype IDs are called directly from these phased contigs with the notation by MANE. For the source of haplotype, human reference assemblies, GRCh38 and CHM13v2 are also used.	Yes (single global ACTG ID space; including both haplotypes in GRCh38 and CHM13v2).	ClinVar / GWAS Catalog / GTEx overlays; haplotype-QTL (1,280 RNA-seq)	Update ID with major release (the same strategy to chromosomal position between the human reference assembly GRCh37 and the other reference assembly GRCh38). ID numbering depends on the cataloged reference samples. In the next major release, the ID reassignment happens to the extended samples from the 258 samples in JoGo 1.0. By increasing the sample size, the frequency based ID would be globally…	Halotype frequency order among cataloged sample (lower number for more frequent haplotype) of the major release version. Any user can understand the common or rare haplotype from the ID assignment for every cataloged gene.	Required (haplotype liftover is required from JoGo 1.0 to the future major release).	https://jogo.csml.org
	PharmVar	Star-allele (e.g., CYP2D6*4)	15 Pharmacogenes (PharmVar v6.2) [Source: Sven et al., Frontiers in Pharmacology 2025]	615 core star-alleles (PharmVar v6.2) [Source: Sven et al., Frontiers in Pharmacology 2025]	No pharmacogenes (locus-specific)	Curated star‑allele haplotypes submitted by laboratories; alleles are defined relative to RefSeqGene/LRG. Acceptance requires full characterization by Sanger or high‑quality NGS across gene‑specific required regions (e.g., all exons, canonical splice junctions, specified UTR/promoter flanks) with unambiguous phasing (homozygosity/segregation, allele‑specific cDNA/clone, or single‑molecule NGS). P…	No (CHM13v2 not supported). Notes: Star-allele definitions anchored to RefSeqGene; genome coordinates provided for GRCh37/GRCh38; which star allele the GRCh38 sequence represents is documented per gene in the official PharmVar Read Me document. CYP2D6 case: https://www.pharmvar.org/gene-support/Read%20Me_CYP2D6.pdf.	Dedicated to PGx functions.	Basically can keep the same ID (note: retired 49 core star alleles where redefined or removed across PharmVar v1.1.9 to v6.2) Retirements occur when expert review concludes a haplotype is not independent, fails allele‑designation criteria, or the defining variant is not unique/causes confusion; retired star numbers stay in the historical record and are not re‑used (e.g., **CYP3A5*2/4/5; legacy CY…	Registered order for suballele numeric strings (.001, .002, …)—assigned sequentially upon acceptance. Star numbers are assigned at acceptance of a major haplotype and may inherit legacy labels; because of revisions/legacy carry‑over, star numbers are not strictly chronological.	Basically not required (for a retired ID merged to the other ID, remapping is required.)	https://www.pharmvar.org/
	IPD-IMGT/HLA Database	WHO HLA allele (e.g., HLA‑A*01:01:01:01)	40 HLA genes (MHC) (Jan 2024) [Source: Robinson J et al., HLA 2024]	38,008 HLA alleles (Jan 2024) [Source: Robinson J et al., HLA 2024]	No HLA loci (MHC)	Curated HLA allele sequences/alignments submitted to the WHO Nomenclature Committee; sequences may be gDNA or cDNA. Minimum sequence for naming has historically been exons 2–3 (class I) and exon 2 (class II); if novelty lies in intronic/other non‑coding regions, a full‑length genomic sequence (all coding and non‑coding) is required. Full‑length NGS submissions are accepted when phasing across til…	No (CHM13v2 not supported). Notes: Alleles are defined vs internal HLA reference; for each allele, IPD‑IMGT/HLA provides explicit HGVS/coordinates on GRCh38 and offers a per‑gene table listing the allele represented by the GRCh38 sequence (= no‑variant on GRCh38). Some class II genes use GRCh38 ALT loci. Per‑gene "GRCh38 reference allele" table is available on the official Genomics page. (https:/…	Dedicated to the HLA immunological functions.	Generally stable; exceptions include the April 2010 nomenclature revision (colon‑delimited fields; rollover series consolidated, e.g., A92→A02:101; B95→B15:101; Cw→C**), and later deletions/merges for erroneous or identical sequences; expression‑suffix updates (N/L/S/Q/C/A) may occur without changing the numeric root. “Previous nomenclature” is retained for traceability. https://hla.alleles.org/p…	Second‑field numbers are assigned in the order of DNA sequence determination/acceptance; third‑ and fourth‑field numbers are then used for additional synonymous (coding) and non‑coding differences as these are identified. https://hla.alleles.org/pages/nomenclature/nomenclature_update_april_2010/ https://hla.alleles.org/pages/nomenclature/naming_alleles	Basically not required (for merged ID to other ID, remapping is required.)	https://www.ebi.ac.uk/ipd/imgt/hla/

## Sheet: Suppl Table 4
	Supplementary Table 4 | The indel QV with homopolymer length and DNA base estimated from frameshift event. The required contig to reach the adjusted indel QV to 50 and 100 are supplied in VQV>50 and VQV>100 columns.
	Homopolymer Nucleotide Base	Homopolymer Length	Observed frameshift event in total contig	Observed in total contigs	frameshift event ratio	indel QV	VQV>100	VQV>50
	A	2	5356	329419584	1.62589e-05	47.8891	4	2
	A	3	3017	140830953	2.14228e-05	46.6912	4	2
	A	4	1622	56421060	2.87481e-05	45.4139	4	3
	A	5	879	21156285	4.15479e-05	43.8145	5	3
	A	6	515	6669828	7.72134e-05	41.1231	5	3
	A	7	258	1985018	0.000129974	38.8614	5	3
	A	8	164	570424	0.000287505	35.4135	6	4
	A	9	74	129618	0.000570908	32.4343	7	4
	A	10	26	43650	0.000595647	32.2501	7	4
	A	11	14	9647	0.00145123	28.3826	9	6
	A	12	5	4836	0.00103391	29.8552	8	5
	C	2	11472	457651132	2.50671e-05	46.009	4	3
	C	3	12203	160891965	7.58459e-05	41.2007	5	3
	C	4	8073	64128976	0.000125887	39.0002	5	3
	C	5	5523	23015265	0.000239971	36.1984	6	4
	C	6	3772	5837652	0.00064615	31.8967	7	5
	C	7	1532	868553	0.00176385	27.5354	10	6
	C	8	478	117768	0.00405883	23.916	12	8
	C	9	119	12897	0.00922695	20.3494	16	11
	T	2	5226	330472614	1.58137e-05	48.0097	4	2
	T	3	2948	141234378	2.08731e-05	46.8041	4	2
	T	4	1686	56830712	2.96671e-05	45.2773	4	3
	T	5	887	21099540	4.20388e-05	43.7635	5	3
	T	6	523	6566304	7.96491e-05	40.9882	5	3
	T	7	248	1934989	0.000128166	38.9223	5	3
	T	8	156	472024	0.000330492	34.8084	7	4
	T	9	60	141183	0.00042498	33.7163	7	4
	T	10	26	27540	0.000944081	30.2499	8	5
	T	11	10	10241	0.000976467	30.1034	8	5
	G	2	11335	454189432	2.49565e-05	46.0282	4	3
	G	3	12027	161152341	7.46312e-05	41.2708	5	3
	G	4	7924	63415712	0.000124953	39.0325	5	3
	G	5	5645	23005320	0.000245378	36.1016	6	4
	G	6	4046	5460816	0.000740915	31.3023	8	5
	G	7	1466	814177	0.00180059	27.4458	10	6
	G	8	435	93288	0.00466298	23.3134	13	8
	G	9	78	5319	0.0146644	18.3374	20	13

## Sheet: Suppl Table 5
Supplementary Table 5 | Per-genic-region counts of distinct haplotypes at each ACTG level in JoGo 1.0 (sorted by regionname). For each MANE-standardized genic region (regionname = genename_chr_start_end), columns A, C, T, and G give the number of unique haplotypes at A, C, T, G, AC, ACT, ACTG levels. “start" and “end” are GRCh38 coordinates of the region boundaries extended by ±5 kb used for asse…
regionname	genename	chr	start	end	A	C	T	G	AC	ACT	ACTG
A1BG_chr19_58340183_58358492	A1BG	chr19	58340183	58358492	10	12	21	101	12	37	101
A1CF_chr10_50794409_50890627	A1CF	chr10	50794409	50890627	3	12	49	287	12	59	287
A2M_chr12_9062708_9120919	A2M	chr12	9062708	9120919	16	27	3	278	27	30	278
A2ML1_chr12_8817621_8881787	A2ML1	chr12	8817621	8881787	41	71	8	361	71	90	361
A3GALT2_chr1_33301766_33326098	A3GALT2	chr1	33301766	33326098	12	15	0	259	15	15	259
A4GALT_chr22_42687121_42725870	A4GALT	chr22	42687121	42725870	6	13	27	396	13	38	396
A4GNT_chr3_138118713_138137390	A4GNT	chr3	138118713	138137390	7	12	12	200	12	24	200
AAAS_chr12_53302460_53326610	AAAS	chr12	53302460	53326610	3	10	3	189	10	12	189
AACS_chr12_125060435_125148316	AACS	chr12	125060435	125148316	10	26	11	359	26	42	359
AADAC_chr3_151809116_151833488	AADAC	chr3	151809116	151833488	5	9	6	117	9	13	125
AADACL2_chr3_151728927_151766339	AADACL2	chr3	151728927	151766339	8	9	67	152	9	85	244
AADACL3_chr1_12711110_12733760	AADACL3	chr1	12711110	12733760	20	37	49	146	37	81	188
AADACL4_chr1_12639085_12672076	AADACL4	chr1	12639085	12672076	3	7	12	266	7	20	267
AADAT_chr4_170055222_170094956	AADAT	chr4	170055222	170094956	1	2	8	205	2	9	205
AAGAB_chr15_67195667_67259661	AAGAB	chr15	67195667	67259661	5	7	21	361	7	28	361
AAK1_chr2_69452997_69648739	AAK1	chr2	69452997	69648739	10	26	155	298	26	171	298
AAMDC_chr11_77816144_77877352	AAMDC	chr11	77816144	77877352	3	5	2	372	5	6	372
AAMP_chr2_218259129_218275137	AAMP	chr2	218259129	218275137	6	10	3	56	10	12	56
AANAT_chr17_76462603_76475117	AANAT	chr17	76462603	76475117	8	14	5	17	14	18	31
AAR2_chr20_36231478_36261933	AAR2	chr20	36231478	36261933	4	9	12	191	9	18	196
AARD_chr8_116933207_116949487	AARD	chr8	116933207	116949487	6	7	18	40	7	33	76
AARS1_chr16_70247298_70294506	AARS1	chr16	70247298	70294506	11	19	8	360	19	26	360
AARS2_chr6_44293731_44318347	AARS2	chr6	44293731	44318347	14	22	24	98	22	39	98
AARSD1_chr17_42945526_42969454	AARSD1	chr17	42945526	42969454	8	11	1	155	11	11	155
AASDH_chr4_56333290_56392491	AASDH	chr4	56333290	56392491	18	25	7	331	25	29	331
AASDHPPT_chr11_106072662_106103695	AASDHPPT	chr11	106072662	106103695	2	5	26	119	5	30	140
AASS_chr7_122068549_122149249	AASS	chr7	122068549	122149249	11	14	33	321	14	43	321
AATF_chr17_36943954_37061871	AATF	chr17	36943954	37061871	6	10	9	244	10	20	244
AATK_chr17_81112295_81171221	AATK	chr17	81112295	81171221	38	75	22	346	75	96	346
ABAT_chr16_8669617_8789570	ABAT	chr16	8669617	8789570	6	23	47	362	23	100	362
ABCA1_chr9_104776006_104933155	ABCA1	chr9	104776006	104933155	38	114	52	318	114	213	318
ABCA10_chr17_69143007_69233824	ABCA10	chr17	69143007	69233824	26	37	18	342	37	51	342
ABCA12_chr2_214926542_215143626	ABCA12	chr2	214926542	215143626	22	68	26	198	68	110	198
ABCA13_chr7_48166458_48652497	ABCA13	chr7	48166458	48652497	88	114	13	178	114	138	178
ABCA2_chr9_137002234_137033237	ABCA2	chr9	137002234	137033237	17	58	7	201	58	67	201
ABCA3_chr16_2270881_2345728	ABCA3	chr16	2270881	2345728	12	28	15	250	28	48	250
ABCA4_chr1_93987834_94126148	ABCA4	chr1	93987834	94126148	51	110	5	302	110	112	302
ABCA5_chr17_69239311_69332133	ABCA5	chr17	69239311	69332133	16	25	32	347	25	55	347
ABCA6_chr17_69073702_69146895	ABCA6	chr17	69073702	69146895	25	31	3	282	31	35	282
ABCA7_chr19_1035107_1070572	ABCA7	chr19	1035107	1070572	19	22	3	30	22	22	30
ABCA8_chr17_68862289_68960392	ABCA8	chr17	68862289	68960392	32	57	7	273	57	63	273
ABCA9_chr17_68969488_69065927	ABCA9	chr17	68969488	69065927	23	32	14	298	32	44	298
ABCB1_chr7_87498017_87605884	ABCB1	chr7	87498017	87605884	20	32	22	343	32	71	343
ABCB10_chr1_229511582_229563707	ABCB10	chr1	229511582	229563707	10	16	10	273	16	23	273
ABCB11_chr2_168915781_169036324	ABCB11	chr2	168915781	169036324	16	69	37	303	69	120	303
ABCB4_chr7_87396696_87480680	ABCB4	chr7	87396696	87480680	11	30	3	256	30	32	256
ABCB5_chr7_20610667_20762008	ABCB5	chr7	20610667	20762008	71	109	24	360	109	151	360
ABCB6_chr2_219204772_219223958	ABCB6	chr2	219204772	219223958	14	17	8	78	17	23	78
ABCB7_chrX_75046048_75161283	ABCB7	chrX	75046048	75161283	5	8	25	231	8	30	231
ABCB8_chr7_151023450_151052782	ABCB8	chr7	151023450	151052782	16	25	32	130	25	52	159
ABCB9_chr12_122923992_122971463	ABCB9	chr12	122923992	122971463	9	13	11	227	13	23	227
ABCC1_chr16_15944616_16148053	ABCC1	chr16	15944616	16148053	11	42	28	249	42	93	249
ABCC10_chr6_43422541_43455427	ABCC10	chr6	43422541	43455427	14	23	5	218	23	25	223
ABCC11_chr16_48160773_48252539	ABCC11	chr16	48160773	48252539	23	40	18	151	40	48	151
ABCC12_chr16_48075882_48160993	ABCC12	chr16	48075882	48160993	24	30	20	119	30	38	119
ABCC2_chr10_99777640_99857594	ABCC2	chr10	99777640	99857594	28	42	11	331	42	52	331
ABCC3_chr17_50629881_50697253	ABCC3	chr17	50629881	50697253	25	45	6	342	45	52	342
ABCC4_chr13_95014835_95306451	ABCC4	chr13	95014835	95306451	17	73	25	248	73	126	248
ABCC5_chr3_183914934_184022884	ABCC5	chr3	183914934	184022884	9	23	18	368	23	36	368
ABCC6_chr16_16144565_16228494	ABCC6	chr16	16144565	16228494	45	80	12	356	80	92	356
ABCC8_chr11_17387885_17481845	ABCC8	chr11	17387885	17481845	15	81	4	326	81	88	326
ABCC9_chr12_21792389_21946426	ABCC9	chr12	21792389	21946426	4	12	24	211	12	37	211
ABCD1_chrX_153719856_153749755	ABCD1	chrX	153719856	153749755	6	12	18	96	12	28	110
ABCD2_chr12_39545033_39624803	ABCD2	chr12	39545033	39624803	4	9	30	291	9	37	291
ABCD3_chr1_94413389_94523663	ABCD3	chr1	94413389	94523663	1	4	33	350	4	36	351
ABCD4_chr14_74280269_74307934	ABCD4	chr14	74280269	74307934	12	21	24	206	21	42	206
ABCE1_chr4_145093311_145134524	ABCE1	chr4	145093311	145134524	2	5	9	136	5	10	139
ABCF1_chr6_30566442_30596522	ABCF1	chr6	30566442	30596522	11	14	6	242	14	19	249
ABCF2_chr7_151206484_151232205	ABCF2	chr7	151206484	151232205	2	14	50	126	14	60	126
ABCF3_chr3_184181199_184199005	ABCF3	chr3	184181199	184199005	11	16	5	63	16	20	78
ABCG1_chr21_42214140_42302244	ABCG1	chr21	42214140	42302244	4	13	31	348	13	51	348
ABCG2_chr4_88085269_88163639	ABCG2	chr4	88085269	88163639	10	12	16	344	12	31	344
ABCG4_chr11_119144052_119167653	ABCG4	chr11	119144052	119167653	8	16	19	104	16	37	120
ABCG5_chr2_43807472_43843839	ABCG5	chr2	43807472	43843839	13	18	12	275	18	34	275
ABCG8_chr2_43833971_43887988	ABCG8	chr2	43833971	43887988	18	31	123	291	31	150	300
ABHD1_chr2_27118815_27135812	ABHD1	chr2	27118815	27135812	12	13	3	122	13	17	132
ABHD10_chr3_111974026_111998368	ABHD10	chr3	111974026	111998368	5	9	17	90	9	25	108
ABHD11_chr7_73731094_73743802	ABHD11	chr7	73731094	73743802	4	6	6	23	6	10	23
ABHD12_chr20_25295214_25395835	ABHD12	chr20	25295214	25395835	5	9	13	315	9	21	315
ABHD12B_chr14_50867053_50909970	ABHD12B	chr14	50867053	50909970	10	17	16	355	17	38	355
ABHD13_chr13_108213392_108239243	ABHD13	chr13	108213392	108239243	2	4	36	92	4	39	117
ABHD14A_chr3_51970064_51986196	ABHD14A	chr3	51970064	51986196	8	10	2	38	10	11	45
ABHD14B_chr3_51963515_51979049	ABHD14B	chr3	51963515	51979049	2	2	10	52	2	10	52
ABHD15_chr17_29555547_29572037	ABHD15	chr17	29555547	29572037	7	12	14	116	12	31	116
ABHD16A_chr6_31681955_31708324	ABHD16A	chr6	31681955	31708324	5	12	5	162	12	15	162
ABHD16B_chr20_63856498_63867988	ABHD16B	chr20	63856498	63867988	14	21	1	1	21	21	21
ABHD17A_chr19_1871810_1890496	ABHD17A	chr19	1871810	1890496	5	7	8	81	7	14	81
ABHD17B_chr9_71860152_71916193	ABHD17B	chr9	71860152	71916193	1	2	13	155	2	14	155
ABHD17C_chr15_80690310_80760621	ABHD17C	chr15	80690310	80760621	1	5	13	342	5	17	342
ABHD18_chr4_127960406_128044953	ABHD18	chr4	127960406	128044953	6	8	95	344	8	102	344
ABHD2_chr15_89083456_89207355	ABHD2	chr15	89083456	89207355	2	9	45	234	9	50	234
ABHD3_chr18_21645901_21709774	ABHD3	chr18	21645901	21709774	4	8	18	290	8	27	290
ABHD4_chr14_22593300_22617963	ABHD4	chr14	22593300	22617963	2	6	17	171	6	24	182
ABHD5_chr3_43685938_43727725	ABHD5	chr3	43685938	43727725	9	11	38	195	11	45	209
ABHD6_chr3_58232792_58299734	ABHD6	chr3	58232792	58299734	4	4	18	293	4	21	293
ABHD8_chr19_17287131_17308425	ABHD8	chr19	17287131	17308425	5	12	18	294	12	29	294
ABI1_chr10_26741596_26865958	ABI1	chr10	26741596	26865958	3	3	17	358	3	19	358
ABI2_chr2_203323394_203437169	ABI2	chr2	203323394	203437169	1	2	38	320	2	39	320
ABI3_chr17_49205707_49228225	ABI3	chr17	49205707	49228225	8	13	4	165	13	16	178
ABI3BP_chr3_100744156_100998421	ABI3BP	chr3	100744156	100998421	30	63	40	238	63	122	238
ABITRAM_chr9_108929400_108945954	ABITRAM	chr9	108929400	108945954	3	4	12	69	4	15	81
ABL1_chr9_130830254_130892675	ABL1	chr9	130830254	130892675	8	26	37	261	26	57	265
ABL2_chr1_179094330_179234677	ABL2	chr1	179094330	179234677	9	15	114	350	15	121	350
ABLIM1_chr10_114426112_114663275	ABLIM1	chr10	114426112	114663275	10	24	161	256	24	193	256
ABLIM2_chr4_7960327_8163813	ABLIM2	chr4	7960327	8163813	5	10	34	322	10	58	322
ABLIM3_chr5_149136493_149265542	ABLIM3	chr5	149136493	149265542	6	14	18	256	14	28	257
ABR_chr17_998519_1184981	ABR	chr17	998519	1184981	5	15	92	336	15	112	336
ABRA_chr8_106754483_106775244	ABRA	chr8	106754483	106775244	6	11	11	80	11	23	80
ABRACL_chr6_139023745_139048302	ABRACL	chr6	139023745	139048302	1	1	6	278	1	6	293
ABRAXAS1_chr4_83454517_83490100	ABRAXAS1	chr4	83454517	83490100	6	8	26	212	8	31	212
ABRAXAS2_chr10_124796819_124841667	ABRAXAS2	chr10	124796819	124841667	1	5	22	268	5	26	270
ABT1_chr6_26591953_26605739	ABT1	chr6	26591953	26605739	6	11	18	7	11	26	29
ABTB1_chr3_127667952_127685926	ABTB1	chr3	127667952	127685926	5	17	13	74	17	29	94
ABTB2_chr11_34145987_34363010	ABTB2	chr11	34145987	34363010	6	19	28	246	19	42	246
ABTB3_chr12_107313434_107664642	ABTB3	chr12	107313434	107664642	18	34	38	186	34	85	186
ACAA1_chr3_38117715_38142127	ACAA1	chr3	38117715	38142127	10	20	3	89	20	23	89
ACAA2_chr18_49777164_49818533	ACAA2	chr18	49777164	49818533	6	8	38	343	8	46	343
ACACA_chr17_37079992_37411836	ACACA	chr17	37079992	37411836	5	16	35	299	16	52	299
ACACB_chr12_109111587_109273226	ACACB	chr12	109111587	109273226	41	124	25	307	124	156	307
ACAD10_chr12_111681053_111762099	ACAD10	chr12	111681053	111762099	12	16	6	325	16	18	326
ACAD11_chr3_132553141_132664809	ACAD11	chr3	132553141	132664809	10	16	4	294	16	20	294
ACAD8_chr11_134248568_134270855	ACAD8	chr11	134248568	134270855	5	7	7	79	7	13	87
ACAD9_chr3_128874620_128918114	ACAD9	chr3	128874620	128918114	8	15	8	261	15	23	266
ACADL_chr2_210182923_210230447	ACADL	chr2	210182923	210230447	4	6	4	244	6	9	244
ACADM_chr1_75719709_75768679	ACADM	chr1	75719709	75768679	6	11	10	362	11	19	362
ACADS_chr12_120720826_120745008	ACADS	chr12	120720826	120745008	10	20	15	261	20	34	278
ACADSB_chr10_123004006_123063290	ACADSB	chr10	123004006	123063290	8	17	56	307	17	73	315
ACADVL_chr17_7214938_7230266	ACADVL	chr17	7214938	7230266	11	15	3	34	15	17	43
ACAN_chr15_88798436_88880353	ACAN	chr15	88798436	88880353	144	193	15	363	193	200	363
ACAP1_chr17_7331529_7356477	ACAP1	chr17	7331529	7356477	10	18	4	204	18	24	240
ACAP2_chr3_195269745_195448020	ACAP2	chr3	195269745	195448020	2	6	37	324	6	41	324
ACAP3_chr1_1287391_1312930	ACAP3	chr1	1287391	1312930	8	24	14	223	24	39	223
ACAT1_chr11_108116567_108152603	ACAT1	chr11	108116567	108152603	2	5	7	332	5	11	332
ACAT2_chr6_159757045_159784112	ACAT2	chr6	159757045	159784112	4	7	5	163	7	11	166
ACBD3_chr1_226139679_226191741	ACBD3	chr1	226139679	226191741	8	11	13	375	11	24	375
ACBD4_chr17_45130687_45149176	ACBD4	chr17	45130687	45149176	6	8	9	131	8	16	145
ACBD5_chr10_27190214_27245797	ACBD5	chr10	27190214	27245797	7	14	20	365	14	32	365
ACBD6_chr1_180283230_180507577	ACBD6	chr1	180283230	180507577	1	2	6	333	2	7	333
ACBD7_chr10_15070475_15093776	ACBD7	chr10	15070475	15093776	2	2	63	203	2	64	203
ACCS_chr11_44061270_44089237	ACCS	chr11	44061270	44089237	14	18	12	293	18	37	301
ACCSL_chr11_44042981_44064977	ACCSL	chr11	44042981	44064977	10	14	3	153	14	16	165
ACD_chr16_67652512_67665260	ACD	chr16	67652512	67665260	6	12	2	26	12	13	26
ACE_chr17_63472061_63503373	ACE	chr17	63472061	63503373	27	66	14	157	66	79	182
ACE2_chrX_15556033_15605960	ACE2	chrX	15556033	15605960	3	6	5	172	6	9	172
ACER1_chr19_6301142_6338612	ACER1	chr19	6301142	6338612	6	11	7	390	11	18	390
ACER2_chr9_19404009_19457505	ACER2	chr9	19404009	19457505	6	9	30	338	9	39	339
ACER3_chr11_76855918_77031797	ACER3	chr11	76855918	77031797	3	7	154	346	7	156	346
ACHE_chr7_100884994_100900888	ACHE	chr7	100884994	100900888	7	16	7	83	16	22	83
ACIN1_chr14_23053564_23100136	ACIN1	chr14	23053564	23100136	18	29	7	306	29	37	306
ACKR1_chr1_159199875_159211500	ACKR1	chr1	159199875	159211500	5	6	3	5	6	8	13
ACKR2_chr3_42804445_42872286	ACKR2	chr3	42804445	42872286	6	9	23	327	9	29	327
ACKR3_chr2_236564825_236587354	ACKR3	chr2	236564825	236587354	7	14	7	141	14	20	150
ACKR4_chr3_132592270_132607644	ACKR4	chr3	132592270	132607644	4	7	12	24	7	18	37
ACLY_chr17_41861918_41923951	ACLY	chr17	41861918	41923951	7	14	11	293	14	24	293
ACMSD_chr2_134833616_134907034	ACMSD	chr2	134833616	134907034	8	10	1	370	10	10	370
ACO1_chr9_32379643_32459769	ACO1	chr9	32379643	32459769	15	29	113	332	29	146	353
ACO2_chr22_41464117_41533974	ACO2	chr22	41464117	41533974	4	11	4	318	11	14	318
ACOD1_chr13_76943511_76963638	ACOD1	chr13	76943511	76963638	7	12	2	89	12	13	98
ACOT1_chr14_73532143_73548796	ACOT1	chr14	73532143	73548796	10	14	5	47	14	17	51
ACOT11_chr1_54543228_54615329	ACOT11	chr1	54543228	54615329	14	33	15	386	33	53	386
ACOT12_chr5_81324996_81399134	ACOT12	chr5	81324996	81399134	6	9	7	262	9	19	262
ACOT13_chr6_24662077_24710046	ACOT13	chr6	24662077	24710046	2	4	45	286	4	49	296
ACOT2_chr14_73564213_73580655	ACOT2	chr14	73564213	73580655	20	23	3	116	23	25	129
ACOT4_chr14_73586873_73600766	ACOT4	chr14	73586873	73600766	8	14	3	63	14	16	74
ACOT6_chr14_73607517_73624888	ACOT6	chr14	73607517	73624888	14	16	2	114	16	17	126
ACOT7_chr1_6259272_6398767	ACOT7	chr1	6259272	6398767	2	9	17	239	9	28	239
ACOT8_chr20_45836721_45862392	ACOT8	chr20	45836721	45862392	6	8	3	142	8	10	142
ACOT9_chrX_23696055_23748276	ACOT9	chrX	23696055	23748276	8	10	55	299	10	62	299
ACOX1_chr17_75936507_75984166	ACOX1	chr17	75936507	75984166	9	18	77	343	18	88	343
ACOX2_chr3_58500136_58542190	ACOX2	chr3	58500136	58542190	10	20	6	308	20	30	308
ACOX3_chr4_8361282_8445723	ACOX3	chr4	8361282	8445723	10	23	14	372	23	44	372
ACOXL_chr2_110727573_111123548	ACOXL	chr2	110727573	111123548	15	20	7	150	20	35	150
ACP1_chr2_259947_283283	ACP1	chr2	259947	283283	5	7	8	88	7	15	95
ACP2_chr11_47234302_47253814	ACP2	chr11	47234302	47253814	7	9	7	86	9	14	86
ACP3_chr3_132312407_132363841	ACP3	chr3	132312407	132363841	6	9	38	305	9	46	317
ACP4_chr19_50785415_50800219	ACP4	chr19	50785415	50800219	5	9	1	58	9	9	63
ACP5_chr19_11569660_11582645	ACP5	chr19	11569660	11582645	11	17	3	87	17	19	88
ACP6_chr1_147637230_147675524	ACP6	chr1	147637230	147675524	6	14	61	186	14	71	186
ACP7_chr19_39079368_39116493	ACP7	chr19	39079368	39116493	6	18	33	399	18	57	399
ACR_chr22_50733204_50750339	ACR	chr22	50733204	50750339	10	16	1	145	16	16	171
ACRBP_chr12_6633075_6652432	ACRBP	chr12	6633075	6652432	9	11	3	85	11	13	85
ACRV1_chr11_125666522_125685847	ACRV1	chr11	125666522	125685847	8	10	11	130	10	19	130
ACSBG1_chr15_78162468_78239565	ACSBG1	chr15	78162468	78239565	10	22	35	345	22	50	345
ACSBG2_chr19_6130667_6198091	ACSBG2	chr19	6130667	6198091	18	25	6	261	25	30	261
ACSF2_chr17_50421218_50479837	ACSF2	chr17	50421218	50479837	7	11	3	264	11	15	265
ACSF3_chr16_89088852_89161233	ACSF3	chr16	89088852	89161233	12	24	61	362	24	83	364
ACSL1_chr4_184750595_184830968	ACSL1	chr4	184750595	184830968	3	12	14	375	12	28	375
ACSL3_chr2_222856036_222949639	ACSL3	chr2	222856036	222949639	4	6	27	249	6	30	249
ACSL4_chrX_109636335_109738257	ACSL4	chrX	109636335	109738257	3	4	10	213	4	13	213
ACSL5_chr10_112369116_112433376	ACSL5	chr10	112369116	112433376	8	12	7	359	12	19	359
ACSL6_chr5_131944973_132016658	ACSL6	chr5	131944973	132016658	5	11	32	269	11	41	269
ACSM1_chr16_20618235_20702680	ACSM1	chr16	20618235	20702680	10	17	7	314	17	21	314
ACSM2A_chr16_20446521_20492669	ACSM2A	chr16	20446521	20492669	21	30	32	380	30	67	386
ACSM2B_chr16_20531226_20581367	ACSM2B	chr16	20531226	20581367	16	33	29	343	33	65	343
ACSM3_chr16_20759014_20802581	ACSM3	chr16	20759014	20802581	13	18	5	210	18	22	217
ACSM4_chr12_7299072_7333719	ACSM4	chr12	7299072	7333719	10	17	6	140	17	21	147
ACSM5_chr16_20404534_20446336	ACSM5	chr16	20404534	20446336	33	42	21	364	42	68	370
ACSM6_chr10_95189238_95233929	ACSM6	chr10	95189238	95233929	9	10	3	216	10	12	219
ACSS1_chr20_25001237_25063139	ACSS1	chr20	25001237	25063139	13	32	12	221	32	42	221
ACSS2_chr20_34871612_34932959	ACSS2	chr20	34871612	34932959	9	14	5	303	14	18	303
ACSS3_chr12_81073079_81266210	ACSS3	chr12	81073079	81266210	4	16	32	290	16	47	290
ACTA1_chr1_229426245_229439094	ACTA1	chr1	229426245	229439094	1	6	2	30	6	7	30
ACTA2_chr10_88930074_88957773	ACTA2	chr10	88930074	88957773	1	2	1	111	2	2	111
ACTB_chr7_5522148_5535601	ACTB	chr7	5522148	5535601	1	9	20	81	9	28	81
ACTBL2_chr5_57475018_57487811	ACTBL2	chr5	57475018	57487811	10	14	13	1	14	25	25
ACTC1_chr15_34785230_34800549	ACTC1	chr15	34785230	34800549	1	5	7	116	5	12	116
ACTG1_chr17_81504971_81517799	ACTG1	chr17	81504971	81517799	1	19	32	67	19	44	67
ACTG2_chr2_73888008_73924865	ACTG2	chr2	73888008	73924865	2	5	9	397	5	20	397
ACTL10_chr20_33661943_33673525	ACTL10	chr20	33661943	33673525	4	5	13	1	5	17	17
ACTL6A_chr3_179557926_179593407	ACTL6A	chr3	179557926	179593407	4	8	3	193	8	10	200
ACTL6B_chr7_100638097_100661448	ACTL6B	chr7	100638097	100661448	2	7	6	255	7	12	255
ACTL7A_chr9_108857266_108868756	ACTL7A	chr9	108857266	108868756	8	13	3	1	13	15	15
ACTL7B_chr9_108849588_108860986	ACTL7B	chr9	108849588	108860986	7	16	2	1	16	17	17
ACTL8_chr1_17750333_17832063	ACTL8	chr1	17750333	17832063	7	18	10	362	18	34	363
ACTL9_chr19_8692400_8703795	ACTL9	chr19	8692400	8703795	9	16	4	1	16	19	19
ACTMAP_chr19_40735861_40755477	ACTMAP	chr19	40735861	40755477	7	13	45	151	13	54	151
ACTN1_chr14_68869128_68984302	ACTN1	chr14	68869128	68984302	6	19	8	282	19	29	282
ACTN2_chr1_236681499_236769631	ACTN2	chr1	236681499	236769631	8	33	26	344	33	63	344
ACTN3_chr11_66541903_66568334	ACTN3	chr11	66541903	66568334	22	30	4	189	30	33	202
ACTN4_chr19_38642649_38736589	ACTN4	chr19	38642649	38736589	5	20	52	310	20	68	311
ACTR10_chr14_58195149_58240636	ACTR10	chr14	58195149	58240636	4	5	28	274	5	33	283
ACTR1A_chr10_102474229_102507712	ACTR1A	chr10	102474229	102507712	3	3	14	255	3	16	255
ACTR1B_chr2_97650939_97669044	ACTR1B	chr2	97650939	97669044	5	11	13	66	11	24	66
ACTR2_chr2_65222831_65276253	ACTR2	chr2	65222831	65276253	1	4	32	266	4	33	271
ACTR3_chr2_113885089_113967596	ACTR3	chr2	113885089	113967596	2	4	39	352	4	42	359
ACTR3B_chr7_152754752_152860378	ACTR3B	chr7	152754752	152860378	2	7	11	307	7	17	307
ACTR3C_chr7_150242212_150328545	ACTR3C	chr7	150242212	150328545	11	12	6	287	12	22	287
ACTR5_chr20_38743460_38777520	ACTR5	chr20	38743460	38777520	10	12	8	132	12	20	139
ACTR6_chr12_100195815_100229424	ACTR6	chr12	100195815	100229424	2	6	6	149	6	11	151
ACTR8_chr3_53862066_53887152	ACTR8	chr3	53862066	53887152	4	8	22	108	8	30	108
ACTRT1_chrX_128045962_128057403	ACTRT1	chrX	128045962	128057403	9	9	6	1	9	14	14
ACTRT2_chr1_3016467_3027903	ACTRT2	chr1	3016467	3027903	8	14	7	1	14	21	21
ACTRT3_chr3_169761921_169774561	ACTRT3	chr3	169761921	169774561	9	10	5	47	10	14	47
ACVR1_chr2_157731446_157881330	ACVR1	chr2	157731446	157881330	1	6	21	174	6	35	174
ACVR1B_chr12_51946699_52002078	ACVR1B	chr12	51946699	52002078	2	8	31	288	8	36	289
ACVR1C_chr2_157521767_157633864	ACVR1C	chr2	157521767	157633864	3	13	37	215	13	59	215
ACVR2A_chr2_147840029_147935822	ACVR2A	chr2	147840029	147935822	3	8	28	317	8	34	324
ACVR2B_chr3_38448890_38498142	ACVR2B	chr3	38448890	38498142	2	5	220	187	5	220	305
ACVRL1_chr12_51902504_51928361	ACVRL1	chr12	51902504	51928361	4	11	33	160	11	44	181
ACY1_chr3_51978535_51994197	ACY1	chr3	51978535	51994197	8	10	3	37	10	12	47
ACY3_chr11_67637555_67655730	ACY3	chr11	67637555	67655730	4	10	13	142	10	23	145
ACYP1_chr14_75048243_75069024	ACYP1	chr14	75048243	75069024	1	1	2	134	1	2	134
ACYP2_chr2_53966113_54310300	ACYP2	chr2	53966113	54310300	4	6	16	272	6	21	272
ADA_chr20_44614522_44656699	ADA	chr20	44614522	44656699	11	21	6	269	21	26	269
ADA2_chr22_17173790_17224435	ADA2	chr22	17173790	17224435	6	19	51	404	19	110	404
ADAD1_chr4_122374011_122434784	ADAD1	chr4	122374011	122434784	5	8	4	319	8	11	321
ADAD2_chr16_84186157_84202166	ADAD2	chr16	84186157	84202166	19	40	10	79	40	51	102
ADAL_chr15_43325672_43359569	ADAL	chr15	43325672	43359569	4	9	35	213	9	41	236
ADAM10_chr15_58583809_58754707	ADAM10	chr15	58583809	58754707	3	5	122	342	5	127	342
ADAM11_chr17_44753988_44786846	ADAM11	chr17	44753988	44786846	7	13	32	232	13	42	248
ADAM12_chr10_126007391_126393477	ADAM12	chr10	126007391	126393477	16	58	50	252	58	134	252
ADAM15_chr1_155046316_155067775	ADAM15	chr1	155046316	155067775	11	20	3	105	20	22	120
ADAM17_chr2_9483486_9560830	ADAM17	chr2	9483486	9560830	7	14	78	233	14	88	233
ADAM18_chr8_39579568_39735065	ADAM18	chr8	39579568	39735065	14	24	3	342	24	25	342
ADAM19_chr5_157472304_157580775	ADAM19	chr5	157472304	157580775	18	21	47	301	21	72	301
ADAM2_chr8_39738735_39843227	ADAM2	chr8	39738735	39843227	13	20	3	309	20	22	309
ADAM20_chr14_70517358_70540004	ADAM20	chr14	70517358	70540004	7	10	5	101	10	14	101
ADAM21_chr14_70447174_70464905	ADAM21	chr14	70447174	70464905	21	39	7	50	39	41	73
ADAM22_chr7_87929251_88207889	ADAM22	chr7	87929251	88207889	15	20	30	230	20	61	230
ADAM23_chr2_206438532_206626127	ADAM23	chr2	206438532	206626127	5	8	43	352	8	50	352
ADAM28_chr8_24289069_24364014	ADAM28	chr8	24289069	24364014	21	34	47	328	34	90	330
ADAM29_chr4_174913358_174983180	ADAM29	chr4	174913358	174983180	10	17	15	285	17	36	287
ADAM30_chr1_119888533_119901515	ADAM30	chr1	119888533	119901515	8	12	4	1	12	15	15
ADAM32_chr8_39102734_39289917	ADAM32	chr8	39102734	39289917	12	14	2	255	14	20	255
ADAM33_chr20_3662975_3687010	ADAM33	chr20	3662975	3687010	20	46	36	379	46	90	379
ADAM7_chr8_24436026_24514565	ADAM7	chr8	24436026	24514565	17	36	15	319	36	45	320
ADAM8_chr10_133257423_133281868	ADAM8	chr10	133257423	133281868	30	41	7	175	41	47	175
ADAM9_chr8_38991973_39110261	ADAM9	chr8	38991973	39110261	6	10	4	332	10	13	332
ADAMDEC1_chr8_24379285_24411013	ADAMDEC1	chr8	24379285	24411013	10	13	12	167	13	22	179
ADAMTS1_chr21_26830755_26850409	ADAMTS1	chr21	26830755	26850409	16	26	79	201	26	124	201
ADAMTS10_chr19_8575240_8615715	ADAMTS10	chr19	8575240	8615715	14	24	22	372	24	55	372
ADAMTS12_chr5_33518535_33896990	ADAMTS12	chr5	33518535	33896990	32	62	27	224	62	90	224
ADAMTS13_chr9_133417367_133464386	ADAMTS13	chr9	133417367	133464386	30	60	6	311	60	62	314
ADAMTS14_chr10_70667506_70767441	ADAMTS14	chr10	70667506	70767441	33	97	61	352	97	161	352
ADAMTS15_chr11_130443645_130481645	ADAMTS15	chr11	130443645	130481645	19	42	39	359	42	93	375
ADAMTS16_chr5_5135330_5325304	ADAMTS16	chr5	5135330	5325304	39	82	42	331	82	207	331
ADAMTS17_chr15_99966437_100346975	ADAMTS17	chr15	99966437	100346975	13	78	74	228	78	169	228
ADAMTS18_chr16_77277128_77440034	ADAMTS18	chr16	77277128	77440034	41	64	55	325	64	131	325
ADAMTS19_chr5_129455298_129743683	ADAMTS19	chr5	129455298	129743683	11	24	16	225	24	47	225
ADAMTS2_chr5_179105853_179350461	ADAMTS2	chr5	179105853	179350461	36	113	29	276	113	154	276
ADAMTS20_chr12_43348866_43557203	ADAMTS20	chr12	43348866	43557203	18	30	7	306	30	40	306
ADAMTS3_chr4_72275969_72574221	ADAMTS3	chr4	72275969	72574221	9	20	33	182	20	54	182
ADAMTS4_chr1_161179302_161204054	ADAMTS4	chr1	161179302	161204054	14	21	211	251	21	230	251
ADAMTS5_chr21_26912922_26972088	ADAMTS5	chr21	26912922	26972088	20	41	151	364	41	173	364
ADAMTS6_chr5_65143738_65486920	ADAMTS6	chr5	65143738	65486920	7	13	17	204	13	30	204
ADAMTS7_chr15_78754206_78816464	ADAMTS7	chr15	78754206	78816464	74	121	13	358	121	129	358
ADAMTS8_chr11_130399923_130433609	ADAMTS8	chr11	130399923	130433609	34	49	16	314	49	77	314
ADAMTS9_chr3_64510654_64693000	ADAMTS9	chr3	64510654	64693000	32	54	21	284	54	83	284
ADAMTSL1_chr9_18469153_18915950	ADAMTSL1	chr9	18469153	18915950	29	82	35	218	82	144	218
ADAMTSL2_chr9_133529704_133580519	ADAMTSL2	chr9	133529704	133580519	7	37	16	152	37	55	152
ADAMTSL3_chr15_83649123_84044842	ADAMTSL3	chr15	83649123	84044842	43	65	14	274	65	75	274
ADAMTSL4_chr1_150544408_150565933	ADAMTSL4	chr1	150544408	150565933	26	54	10	102	54	63	165
ADAMTSL5_chr19_1500022_1518019	ADAMTSL5	chr19	1500022	1518019	9	19	38	222	19	57	222
ADAP1_chr7_892900_959680	ADAP1	chr7	892900	959680	2	3	4	14	3	5	14
ADAP2_chr17_30916945_30964322	ADAP2	chr17	30916945	30964322	3	4	20	242	4	23	244
ADAR_chr1_154577057_154613186	ADAR	chr1	154577057	154613186	10	25	21	280	25	41	280
ADARB1_chr21_45069580_45231560	ADARB1	chr21	45069580	45231560	4	16	128	342	16	136	343
ADARB2_chr10_1172313_1742525	ADARB2	chr10	1172313	1742525	11	16	67	106	16	76	106
ADAT1_chr16_75591868_75628281	ADAT1	chr16	75591868	75628281	12	16	74	321	16	88	321
ADAT2_chr6_143417832_143455695	ADAT2	chr6	143417832	143455695	3	4	184	273	4	186	273
ADAT3_chr19_1900399_1918447	ADAT3	chr19	1900399	1918447	7	18	9	150	18	25	159
ADCK1_chr14_77795109_77940014	ADCK1	chr14	77795109	77940014	6	16	13	286	16	36	286
ADCK2_chr7_140667945_140700110	ADCK2	chr7	140667945	140700110	14	18	12	167	18	28	177
ADCK5_chr8_144369047_144398242	ADCK5	chr8	144369047	144398242	10	14	8	209	14	22	215
ADCY1_chr7_45569368_45728116	ADCY1	chr7	45569368	45728116	7	18	77	274	18	91	275
ADCY10_chr1_167804386_167919134	ADCY10	chr1	167804386	167919134	25	59	4	324	59	83	324
ADCY2_chr5_7391138_7835081	ADCY2	chr5	7391138	7835081	7	30	20	140	30	69	140
ADCY3_chr2_24814169_24925237	ADCY3	chr2	24814169	24925237	7	36	22	271	36	63	271
ADCY4_chr14_24313359_24340071	ADCY4	chr14	24313359	24340071	8	17	9	312	17	26	312
ADCY5_chr3_123277296_123454090	ADCY5	chr3	123277296	123454090	9	26	35	260	26	63	260
ADCY6_chr12_48761194_48794089	ADCY6	chr12	48761194	48794089	12	27	14	203	27	40	203
ADCY7_chr16_50261551_50323135	ADCY7	chr16	50261551	50323135	12	32	27	330	32	61	330
ADCY8_chr8_130775301_131045909	ADCY8	chr8	130775301	131045909	3	21	15	244	21	51	244
ADCY9_chr16_3957653_4121442	ADCY9	chr16	3957653	4121442	14	63	129	320	63	204	320
ADCYAP1_chr18_899871_917172	ADCYAP1	chr18	899871	917172	6	12	125	238	12	185	385
ADCYAP1R1_chr7_31047308_31116474	ADCYAP1R1	chr7	31047308	31116474	4	9	73	307	9	81	310
ADD1_chr4_2838844_2935062	ADD1	chr4	2838844	2935062	9	14	19	317	14	31	317
ADD2_chr2_70651784_70773200	ADD2	chr2	70651784	70773200	10	13	82	295	13	90	295
ADD3_chr10_110002984_110140565	ADD3	chr10	110002984	110140565	11	16	19	287	16	33	287
ADGB_chr6_146593972_146820462	ADGB	chr6	146593972	146820462	36	80	9	275	80	89	275
ADGRA1_chr10_133082924_133136675	ADGRA1	chr10	133082924	133136675	11	30	80	354	30	108	354
ADGRA2_chr8_37791883_37849896	ADGRA2	chr8	37791883	37849896	23	45	21	369	45	64	369
ADGRA3_chr4_22382376_22521066	ADGRA3	chr4	22382376	22521066	20	41	10	289	41	53	289
ADGRB1_chr8_142444649_142550007	ADGRB1	chr8	142444649	142550007	13	41	15	303	41	68	304
ADGRB2_chr1_31722117_31769340	ADGRB2	chr1	31722117	31769340	15	30	9	215	30	38	215
ADGRB3_chr6_68630282_69394506	ADGRB3	chr6	68630282	69394506	4	9	6	120	9	18	120
ADGRD1_chr12_130948907_131146469	ADGRD1	chr12	130948907	131146469	12	46	48	242	46	100	242
ADGRD2_chr9_124445451_124483580	ADGRD2	chr9	124445451	124483580	63	103	4	318	103	125	338
ADGRE1_chr19_6882579_6945450	ADGRE1	chr19	6882579	6945450	66	68	13	336	68	113	336
ADGRE2_chr19_14727392_14783560	ADGRE2	chr19	14727392	14783560	29	44	54	216	44	90	216
ADGRE3_chr19_14614117_14679844	ADGRE3	chr19	14614117	14679844	24	32	3	372	32	37	372
ADGRE5_chr19_14376444_14413723	ADGRE5	chr19	14376444	14413723	19	30	13	362	30	44	364
ADGRF1_chr6_46992708_47047332	ADGRF1	chr6	46992708	47047332	15	25	44	332	25	68	332
ADGRF3_chr2_26303175_26351789	ADGRF3	chr2	26303175	26351789	32	44	8	292	44	50	292
ADGRF4_chr6_47693580_47727014	ADGRF4	chr6	47693580	47727014	13	16	14	131	16	29	146
ADGRF5_chr6_46847522_46926938	ADGRF5	chr6	46847522	46926938	20	35	33	379	35	67	379
ADGRG1_chr16_57623630_57670567	ADGRG1	chr16	57623630	57670567	12	24	43	411	24	90	414
ADGRG2_chrX_18984307_19127468	ADGRG2	chrX	18984307	19127468	8	11	14	188	11	23	188
ADGRG3_chr16_57663306_57694378	ADGRG3	chr16	57663306	57694378	11	24	22	334	24	50	341
ADGRG4_chrX_136295963_136421890	ADGRG4	chrX	136295963	136421890	34	44	5	228	44	47	228
ADGRG5_chr16_57537643_57582189	ADGRG5	chr16	57537643	57582189	15	20	33	328	20	55	330
ADGRG6_chr6_142297007_142451261	ADGRG6	chr6	142297007	142451261	8	14	21	260	14	40	260
ADGRG7_chr3_100604601_100700479	ADGRG7	chr3	100604601	100700479	12	17	9	318	17	25	318
ADGRL1_chr19_14142743_14211169	ADGRL1	chr19	14142743	14211169	6	30	31	218	30	53	218
ADGRL2_chr1_81795934_81998932	ADGRL2	chr1	81795934	81998932	11	21	157	302	21	171	302
ADGRL3_chr4_61195326_62083335	ADGRL3	chr4	61195326	62083335	4	17	41	58	17	52	58
ADGRL4_chr1_78884764_79011730	ADGRL4	chr1	78884764	79011730	13	16	17	378	16	33	378
ADGRV1_chr5_90553797_91169437	ADGRV1	chr5	90553797	91169437	75	99	8	158	99	103	158
ADH1A_chr4_99271369_99295985	ADH1A	chr4	99271369	99295985	3	5	5	91	5	9	91
ADH1B_chr4_99299971_99326401	ADH1B	chr4	99299971	99326401	7	15	85	140	15	103	140
ADH1C_chr4_99331497_99357746	ADH1C	chr4	99331497	99357746	6	9	4	209	9	11	209
ADH4_chr4_99118658_99149297	ADH4	chr4	99118658	99149297	10	11	6	97	11	16	97
ADH5_chr4_99065978_99093788	ADH5	chr4	99065978	99093788	3	5	13	156	5	15	156
ADH6_chr4_99197639_99224246	ADH6	chr4	99197639	99224246	5	8	9	94	8	16	94
ADH7_chr4_99407263_99440342	ADH7	chr4	99407263	99440342	16	17	18	220	17	45	220
ADHFE1_chr8_66427504_66473907	ADHFE1	chr8	66427504	66473907	5	7	6	325	7	11	326
ADI1_chr2_3492366_3524531	ADI1	chr2	3492366	3524531	8	9	12	251	9	21	251
ADIG_chr20_38576197_38593463	ADIG	chr20	38576197	38593463	2	4	4	77	4	7	80
ADIPOQ_chr3_186837710_186863463	ADIPOQ	chr3	186837710	186863463	4	6	69	239	6	74	276
ADIPOR1_chr1_202935832_202963312	ADIPOR1	chr1	202935832	202963312	1	4	15	175	4	17	175
ADIPOR2_chr12_1686070_1793674	ADIPOR2	chr12	1686070	1793674	5	9	29	372	9	34	372
ADIRF_chr10_86963482_86975915	ADIRF	chr10	86963482	86975915	1	2	4	13	2	5	15
ADISSP_chr20_3748508_3772753	ADISSP	chr20	3748508	3772753	3	9	11	266	9	18	266
ADK_chr10_74146221_74714290	ADK	chr10	74146221	74714290	2	4	6	200	4	9	200
ADM_chr11_10300073_10312397	ADM	chr11	10300073	10312397	4	4	13	9	4	16	24
ADM2_chr22_50476543_50491437	ADM2	chr22	50476543	50491437	8	9	109	9	9	122	128
ADM5_chr19_49684594_49695575	ADM5	chr19	49684594	49695575	3	6	3	1	6	8	8
ADNP_chr20_50883918_50936437	ADNP	chr20	50883918	50936437	10	17	102	348	17	115	348
ADNP2_chr18_80104262_80145346	ADNP2	chr18	80104262	80145346	8	24	22	248	24	46	272
ADO_chr10_62799720_62813479	ADO	chr10	62799720	62813479	3	6	28	1	6	34	34
ADORA1_chr1_203122726_203172405	ADORA1	chr1	203122726	203172405	2	4	24	348	4	32	353
ADORA2A_chr22_24422599_24447357	ADORA2A	chr22	24422599	24447357	7	9	9	150	9	14	156
ADORA2B_chr17_15940130_15980746	ADORA2B	chr17	15940130	15980746	5	11	9	300	11	19	301
ADORA3_chr1_111494429_111508633	ADORA3	chr1	111494429	111508633	7	13	9	73	13	19	73
ADPGK_chr15_72746294_72788758	ADPGK	chr15	72746294	72788758	7	11	8	218	11	18	218
ADPRH_chr3_119574492_119594945	ADPRH	chr3	119574492	119594945	3	11	29	80	11	44	114
ADPRHL1_chr13_113394611_113458488	ADPRHL1	chr13	113394611	113458488	52	67	113	262	67	143	262
ADPRM_chr17_10692594_10716558	ADPRM	chr17	10692594	10716558	6	9	12	149	9	17	157
ADPRS_chr1_36083892_36098932	ADPRS	chr1	36083892	36098932	3	7	6	54	7	12	61
ADRA1A_chr8_26763809_26872278	ADRA1A	chr8	26763809	26872278	13	21	43	371	21	70	371
ADRA1B_chr5_159911482_159978012	ADRA1B	chr5	159911482	159978012	3	6	17	375	6	22	375
ADRA1D_chr20_4215630_4254287	ADRA1D	chr20	4215630	4254287	8	13	18	412	13	43	412
ADRA2A_chr10_111072029_111085907	ADRA2A	chr10	111072029	111085907	6	13	29	1	13	40	40
ADRA2B_chr2_96107876_96121571	ADRA2B	chr2	96107876	96121571	8	12	30	1	12	39	39
ADRA2C_chr4_3761385_3773526	ADRA2C	chr4	3761385	3773526	9	17	15	1	17	30	30
ADRB1_chr10_114038866_114051904	ADRB1	chr10	114038866	114051904	8	14	28	1	14	46	46
ADRB2_chr5_148821611_148833623	ADRB2	chr5	148821611	148833623	6	22	26	1	22	58	58
ADRB3_chr8_37957990_37971599	ADRB3	chr8	37957990	37971599	13	19	13	34	19	30	34
ADRM1_chr20_62297997_62313862	ADRM1	chr20	62297997	62313862	8	18	3	70	18	20	80
ADSL_chr22_40341500_40374367	ADSL	chr22	40341500	40374367	2	2	15	155	2	16	166
ADSS1_chr14_104719229_104752310	ADSS1	chr14	104719229	104752310	7	12	9	292	12	20	297
ADSS2_chr1_244403494_244456909	ADSS2	chr1	244403494	244456909	2	2	10	303	2	11	303
ADTRP_chr6_11708523_11783803	ADTRP	chr6	11708523	11783803	5	6	12	396	6	16	396
AEBP1_chr7_44099345_44119560	AEBP1	chr7	44099345	44119560	14	25	7	64	25	33	85
AEBP2_chr12_19434492_19527227	AEBP2	chr12	19434492	19527227	2	7	48	400	7	56	400
AEN_chr15_88616340_88637281	AEN	chr15	88616340	88637281	12	20	46	88	20	60	123
AFAP1_chr4_7753714_7944861	AFAP1	chr4	7753714	7944861	8	46	74	318	46	110	318
AFAP1L1_chr5_149266859_149348637	AFAP1L1	chr5	149266859	149348637	10	13	27	281	13	44	281
AFAP1L2_chr10_114289824_114409502	AFAP1L2	chr10	114289824	114409502	13	34	23	262	34	53	262
AFDN_chr6_167821911_167977023	AFDN	chr6	167821911	167977023	15	33	21	323	33	53	323
AFF1_chr4_86930011_87146039	AFF1	chr4	86930011	87146039	18	32	70	294	32	94	294
AFF2_chrX_148495617_149005663	AFF2	chrX	148495617	149005663	4	9	123	169	9	127	169
AFF3_chr2_99540419_100147590	AFF3	chr2	99540419	100147590	6	14	35	100	14	62	100
AFF4_chr5_132870395_132968634	AFF4	chr5	132870395	132968634	8	15	34	390	15	47	390
AFG3L2_chr18_12323944_12382227	AFG3L2	chr18	12323944	12382227	3	7	9	347	7	19	347
AFM_chr4_73476745_73509001	AFM	chr4	73476745	73509001	14	16	3	231	16	18	239
AFMID_chr17_78182362_78212702	AFMID	chr17	78182362	78212702	9	14	49	394	14	82	415
AFP_chr4_73431221_73461174	AFP	chr4	73431221	73461174	11	17	6	121	17	22	135
AFTPH_chr2_64519328_64598005	AFTPH	chr2	64519328	64598005	12	17	20	367	17	38	367
AGA_chr4_177425774_177447437	AGA	chr4	177425774	177447437	7	9	9	162	9	18	162
AGAP1_chr2_235489043_236136793	AGAP1	chr2	235489043	236136793	3	21	49	98	21	71	98
AGAP2_chr12_57720197_57743742	AGAP2	chr12	57720197	57743742	14	27	14	147	27	42	147
AGAP3_chr7_151081475_151149434	AGAP3	chr7	151081475	151149434	8	20	9	344	20	29	345
AGAP4_chr10_45820594_45852500	AGAP4	chr10	45820594	45852500	39	55	7	297	55	59	297
AGAP5_chr10_73669295_73703109	AGAP5	chr10	73669295	73703109	16	22	10	220	22	30	220
AGAP6_chr10_49983406_50015499	AGAP6	chr10	49983406	50015499	27	34	12	234	34	40	253
AGAP9_chr10_47496854_47528638	AGAP9	chr10	47496854	47528638	18	28	7	179	28	30	179
AGBL1_chr15_86074871_86921156	AGBL1	chr15	86074871	86921156	22	61	67	132	61	120	132
AGBL2_chr11_47654591_47720369	AGBL2	chr11	47654591	47720369	13	17	7	355	17	23	355
AGBL3_chr7_134981508_135140778	AGBL3	chr7	134981508	135140778	14	20	10	312	20	32	312
AGBL4_chr1_48527854_50028954	AGBL4	chr1	48527854	50028954	6	10	16	104	10	35	104
AGBL5_chr2_27046668_27075618	AGBL5	chr2	27046668	27075618	9	14	6	184	14	19	189
AGER_chr6_32175969_32189253	AGER	chr6	32175969	32189253	8	11	4	33	11	14	33
AGFG1_chr2_227467156_227566217	AGFG1	chr2	227467156	227566217	3	8	42	322	8	45	323
AGFG2_chr7_100534203_100573220	AGFG2	chr7	100534203	100573220	10	15	21	229	15	35	233
AGGF1_chr5_77025404_77070234	AGGF1	chr5	77025404	77070234	6	10	26	386	10	32	390
AGK_chr7_141546410_141660244	AGK	chr7	141546410	141660244	5	5	17	270	5	20	270
AGL_chr1_99845361_99929020	AGL	chr1	99845361	99929020	25	35	23	297	35	61	299
AGMAT_chr1_15566699_15590051	AGMAT	chr1	15566699	15590051	7	19	89	281	19	115	281
AGMO_chr7_15195317_15567015	AGMO	chr7	15195317	15567015	16	24	12	236	24	50	236
AGO1_chr1_35878209_35935532	AGO1	chr1	35878209	35935532	1	8	63	204	8	66	227
AGO2_chr8_140515156_140640633	AGO2	chr8	140515156	140640633	1	21	143	338	21	166	338
AGO3_chr1_35926105_36077500	AGO3	chr1	35926105	36077500	1	6	87	258	6	88	258
AGO4_chr1_35803016_35862890	AGO4	chr1	35803016	35862890	2	5	36	256	5	44	258
AGPAT1_chr6_32163212_32181084	AGPAT1	chr6	32163212	32181084	4	6	13	54	6	18	54
AGPAT2_chr9_136668143_136692457	AGPAT2	chr9	136668143	136692457	8	16	22	261	16	36	261
AGPAT3_chr21_43860223_43992592	AGPAT3	chr21	43860223	43992592	3	9	81	340	9	88	340
AGPAT4_chr6_161124967_161279061	AGPAT4	chr6	161124967	161279061	1	5	84	263	5	87	263
AGPAT5_chr8_6703642_6766503	AGPAT5	chr8	6703642	6766503	4	9	55	319	9	68	326
AGPS_chr2_177387773_177548834	AGPS	chr2	177387773	177548834	1	4	51	257	4	56	258
AGR2_chr7_16786811_16809999	AGR2	chr7	16786811	16809999	1	2	20	250	2	23	250
AGR3_chr7_16854412_16886983	AGR3	chr7	16854412	16886983	4	5	5	316	5	11	316
AGRN_chr1_1015120_1061116	AGRN	chr1	1015120	1061116	32	65	20	200	65	78	204
AGRP_chr16_67477571_67488547	AGRP	chr16	67477571	67488547	4	6	2	10	6	7	10
AGT_chr1_230697523_230719122	AGT	chr1	230697523	230719122	8	10	9	150	10	20	150
AGTPBP1_chr9_85541539_85746954	AGTPBP1	chr9	85541539	85746954	10	14	14	302	14	27	302
AGTR1_chr3_148692903_148748003	AGTR1	chr3	148692903	148748003	3	5	19	236	5	24	253
AGTR2_chrX_116165744_116179974	AGTR2	chrX	116165744	116179974	5	6	13	17	6	16	40
AGTRAP_chr1_11731136_11755769	AGTRAP	chr1	11731136	11755769	1	2	15	162	2	16	170
AGXT_chr2_240863824_240885500	AGXT	chr2	240863824	240885500	19	27	31	129	27	57	151
AGXT2_chr5_34993102_35052949	AGXT2	chr5	34993102	35052949	24	39	8	371	39	57	371
AHCTF1_chr1_246834098_246936948	AHCTF1	chr1	246834098	246936948	27	45	24	375	45	66	375
AHCY_chr20_34275268_34308355	AHCY	chr20	34275268	34308355	5	8	9	183	8	15	183
AHCYL1_chr1_109979765_110028742	AHCYL1	chr1	109979765	110028742	3	6	20	202	6	24	213
AHCYL2_chr7_129220030_129435211	AHCYL2	chr7	129220030	129435211	3	5	27	292	5	35	292
AHDC1_chr1_27529245_27609144	AHDC1	chr1	27529245	27609144	11	22	15	172	22	37	172
AHI1_chr6_135278532_135502740	AHI1	chr6	135278532	135502740	12	22	17	220	22	35	220
AHNAK_chr11_62510902_62551806	AHNAK	chr11	62510902	62551806	46	58	9	103	58	63	103
AHNAK2_chr14_104932253_104983374	AHNAK2	chr14	104932253	104983374	211	248	15	304	248	251	304
AHR_chr7_17293652_17351147	AHR	chr7	17293652	17351147	10	14	46	248	14	60	264
AHRR_chr5_316714_443285	AHRR	chr5	316714	443285	16	22	64	266	22	90	266
AHSA1_chr14_77453093_77474472	AHSA1	chr14	77453093	77474472	1	9	5	151	9	13	152
AHSG_chr3_186608060_186626318	AHSG	chr3	186608060	186626318	8	13	6	71	13	18	80
AHSP_chr16_31522900_31533803	AHSP	chr16	31522900	31533803	2	5	2	4	5	6	9
AICDA_chr12_8597170_8617859	AICDA	chr12	8597170	8617859	8	15	28	293	15	53	293
AIDA_chr1_222663013_222717491	AIDA	chr1	222663013	222717491	2	3	12	304	3	14	304
AIF1_chr6_31610234_31622015	AIF1	chr6	31610234	31622015	4	4	3	13	4	6	18
AIF1L_chr9_131091531_131128144	AIF1L	chr9	131091531	131128144	1	2	36	317	2	36	328
AIFM1_chrX_130124362_130170841	AIFM1	chrX	130124362	130170841	7	10	2	244	10	11	244
AIFM2_chr10_70107271_70137825	AIFM2	chr10	70107271	70137825	7	23	59	379	23	88	379
AIFM3_chr22_20962255_20986358	AIFM3	chr22	20962255	20986358	13	26	10	289	26	37	303
AIG1_chr6_143055889_143346058	AIG1	chr6	143055889	143346058	1	6	11	203	6	23	203
AIM2_chr1_159057484_159081766	AIM2	chr1	159057484	159081766	8	11	2	170	11	14	170
AIMP1_chr4_106311550_106354456	AIMP1	chr4	106311550	106354456	4	6	17	254	6	22	264
AIMP2_chr7_6004272_6028834	AIMP2	chr7	6004272	6028834	8	10	8	361	10	18	363
AIP_chr11_67478026_67496103	AIP	chr11	67478026	67496103	4	8	3	64	8	9	68
AIPL1_chr17_6418738_6440121	AIPL1	chr17	6418738	6440121	10	18	70	359	18	96	359
AIRE_chr21_44280876_44303648	AIRE	chr21	44280876	44303648	10	50	17	242	50	81	269
AJAP1_chr1_4649609_4797534	AJAP1	chr1	4649609	4797534	10	21	204	328	21	257	329
AJM1_chr9_136837478_136853801	AJM1	chr9	136837478	136853801	9	20	16	8	20	32	39
AJUBA_chr14_22966177_22987551	AJUBA	chr14	22966177	22987551	4	6	17	73	6	21	73
AK1_chr9_127861486_127882675	AK1	chr9	127861486	127882675	5	9	30	270	9	41	270
AK2_chr1_33002986_33041883	AK2	chr1	33002986	33041883	4	6	32	251	6	37	251
AK3_chr9_4704556_4746202	AK3	chr9	4704556	4746202	5	6	79	445	6	84	445
AK4_chr1_65143203_65237145	AK4	chr1	65143203	65237145	4	9	80	300	9	100	300
AK5_chr1_77277019_77564966	AK5	chr1	77277019	77564966	4	9	28	284	9	42	284
AK6_chr5_69345984_69374520	AK6	chr5	69345984	69374520	1	4	11	225	4	13	225
AK7_chr14_96387128_96494427	AK7	chr14	96387128	96494427	13	21	11	316	21	41	316
AK8_chr9_132720578_132883284	AK8	chr9	132720578	132883284	10	13	2	266	13	15	266
AK9_chr6_109487855_109696202	AK9	chr6	109487855	109696202	22	32	4	375	32	34	375
AKAIN1_chr18_5137911_5202257	AKAIN1	chr18	5137911	5202257	2	2	48	377	2	50	377
AKAP1_chr17_57080246_57126344	AKAP1	chr17	57080246	57126344	11	28	37	316	28	67	324
AKAP10_chr17_19899302_19982828	AKAP10	chr17	19899302	19982828	6	11	29	275	11	37	275
AKAP11_chr13_42267152_42328261	AKAP11	chr13	42267152	42328261	23	30	96	199	30	115	259
AKAP12_chr6_151234967_151363559	AKAP12	chr6	151234967	151363559	43	71	49	316	71	112	316
AKAP13_chr15_85375603_85754355	AKAP13	chr15	85375603	85754355	43	69	82	314	69	133	314
AKAP14_chrX_119890893_119925716	AKAP14	chrX	119890893	119925716	4	5	5	283	5	8	283
AKAP17A_chrX_1586604_1607520	AKAP17A	chrX	1586604	1607520	19	27	21	127	27	48	134
AKAP3_chr12_4610518_4654051	AKAP3	chr12	4610518	4654051	20	28	8	358	28	38	358
AKAP4_chrX_50185777_50206007	AKAP4	chrX	50185777	50206007	8	11	7	84	11	16	84
AKAP5_chr14_64460499_64479503	AKAP5	chr14	64460499	64479503	6	9	46	13	9	56	65
AKAP6_chr14_32324298_32842684	AKAP6	chr14	32324298	32842684	29	59	52	154	59	109	154
AKAP7_chr6_131130467_131288532	AKAP7	chr6	131130467	131288532	11	11	42	302	11	59	303
AKAP8_chr19_15348385_15384787	AKAP8	chr19	15348385	15384787	7	16	12	248	16	28	248
AKAP8L_chr19_15375050_15423988	AKAP8L	chr19	15375050	15423988	5	9	2	246	9	10	246
AKAP9_chr7_91935862_92115673	AKAP9	chr7	91935862	92115673	28	33	3	306	33	34	306
AKIP1_chr11_8906189_8925079	AKIP1	chr11	8906189	8925079	9	11	9	163	11	18	171
AKIRIN1_chr1_38986276_39011059	AKIRIN1	chr1	38986276	39011059	2	3	36	216	3	37	240
AKIRIN2_chr6_87669860_87707233	AKIRIN2	chr6	87669860	87707233	1	3	42	336	3	43	336
AKNA_chr9_114329156_114392982	AKNA	chr9	114329156	114392982	27	47	69	358	47	116	358
AKNAD1_chr1_108810901_108862094	AKNAD1	chr1	108810901	108862094	33	71	13	350	71	97	350
AKR1A1_chr1_45545826_45575049	AKR1A1	chr1	45545826	45575049	7	8	5	227	8	12	231
AKR1B1_chr7_134437356_134464100	AKR1B1	chr7	134437356	134464100	3	8	4	205	8	11	205
AKR1B10_chr7_134522567_134546412	AKR1B10	chr7	134522567	134546412	11	18	10	162	18	30	182
AKR1B15_chr7_134544110_134584869	AKR1B15	chr7	134544110	134584869	9	14	8	246	14	21	256
AKR1C1_chr10_4958415_4988283	AKR1C1	chr10	4958415	4988283	6	15	167	125	15	173	233
AKR1C2_chr10_4982775_5008857	AKR1C2	chr10	4982775	5008857	7	16	51	158	16	65	158
AKR1C3_chr10_5089414_5112686	AKR1C3	chr10	5089414	5112686	9	14	3	133	14	16	138
AKR1C4_chr10_5191837_5223949	AKR1C4	chr10	5191837	5223949	8	10	5	222	10	13	226
AKR1C8_chr10_5148920_5190150	AKR1C8	chr10	5148920	5190150	13	16	6	253	16	20	253
AKR1D1_chr7_138071459_138123305	AKR1D1	chr7	138071459	138123305	7	9	67	363	9	73	380
AKR1E2_chr10_4821207_4853062	AKR1E2	chr10	4821207	4853062	9	11	15	147	11	22	156
AKR7A2_chr1_19298965_19317144	AKR7A2	chr1	19298965	19317144	16	24	2	165	24	25	165
AKR7A3_chr1_19277573_19293770	AKR7A3	chr1	19277573	19293770	16	26	6	91	26	29	91
AKT1_chr14_104764349_104800748	AKT1	chr14	104764349	104800748	1	11	22	312	11	32	312
AKT1S1_chr19_49864039_49882355	AKT1S1	chr19	49864039	49882355	2	10	14	84	10	23	84
AKT2_chr19_40225317_40290345	AKT2	chr19	40225317	40290345	3	5	41	348	5	44	348
AKT3_chr1_243494724_243855243	AKT3	chr1	243494724	243855243	1	2	50	301	2	51	301
AKTIP_chr16_53486040_53508209	AKTIP	chr16	53486040	53508209	1	3	11	92	3	13	92
ALAD_chr9_113381312_113406284	ALAD	chr9	113381312	113406284	4	12	24	306	12	51	306
ALAS1_chr3_52193160_52219327	ALAS1	chr3	52193160	52219327	9	16	5	95	16	20	107
ALAS2_chrX_55004055_55035977	ALAS2	chrX	55004055	55035977	3	8	3	153	8	10	153
ALB_chr4_73399287_73426482	ALB	chr4	73399287	73426482	6	8	5	103	8	12	110
ALCAM_chr3_105361909_105581900	ALCAM	chr3	105361909	105581900	7	16	28	373	16	43	373
ALDH16A1_chr19_49448225_49476050	ALDH16A1	chr19	49448225	49476050	17	33	12	230	33	55	242
ALDH18A1_chr10_95600941_95661711	ALDH18A1	chr10	95600941	95661711	8	17	13	276	17	26	276
ALDH1A1_chr9_72895671_72958053	ALDH1A1	chr9	72895671	72958053	3	5	6	294	5	12	294
ALDH1A2_chr15_57948429_58070711	ALDH1A2	chr15	57948429	58070711	2	5	27	321	5	31	321
ALDH1A3_chr15_100874831_100921626	ALDH1A3	chr15	100874831	100921626	3	8	39	256	8	49	269
ALDH1B1_chr9_38387702_38403661	ALDH1B1	chr9	38387702	38403661	13	19	25	99	19	43	138
ALDH1L1_chr3_126098570_126185586	ALDH1L1	chr3	126098570	126185586	28	43	1	323	43	43	323
ALDH1L2_chr12_105014790_105089458	ALDH1L2	chr12	105014790	105089458	11	19	37	384	19	57	384
ALDH2_chr12_111761933_111822532	ALDH2	chr12	111761933	111822532	5	9	127	244	9	135	288
ALDH3A1_chr17_19732989_19753298	ALDH3A1	chr17	19732989	19753298	13	24	7	143	24	30	143
ALDH3A2_chr17_19643751_19682596	ALDH3A2	chr17	19643751	19682596	3	6	20	160	6	23	170
ALDH3B1_chr11_68005327_68034276	ALDH3B1	chr11	68005327	68034276	6	21	28	119	21	53	152
ALDH3B2_chr11_67657155_67679623	ALDH3B2	chr11	67657155	67679623	21	28	24	211	28	42	211
ALDH4A1_chr1_18866430_18907555	ALDH4A1	chr1	18866430	18907555	17	41	35	341	41	76	341
ALDH5A1_chr6_24489969_24542207	ALDH5A1	chr6	24489969	24542207	13	17	33	354	17	48	355
ALDH6A1_chr14_74051847_74089453	ALDH6A1	chr14	74051847	74089453	6	10	61	303	10	67	303
ALDH7A1_chr5_126536841_126600219	ALDH7A1	chr5	126536841	126600219	9	11	51	379	11	84	379
ALDH8A1_chr6_134912393_134955101	ALDH8A1	chr6	134912393	134955101	5	13	13	202	13	25	202
ALDH9A1_chr1_165657216_165703562	ALDH9A1	chr1	165657216	165703562	8	19	10	291	19	32	291
ALDOA_chr16_30060760_30075414	ALDOA	chr16	30060760	30075414	7	10	4	46	10	13	57
ALDOB_chr9_101415560_101440774	ALDOB	chr9	101415560	101440774	5	7	15	128	7	21	128
ALDOC_chr17_28568120_28581895	ALDOC	chr17	28568120	28581895	5	11	2	25	11	11	25
ALG1_chr16_5066843_5092379	ALG1	chr16	5066843	5092379	10	21	38	126	21	61	160
ALG10_chr12_34017496_34033302	ALG10	chr12	34017496	34033302	4	7	12	26	7	16	32
ALG10B_chr12_38311774_38334721	ALG10B	chr12	38311774	38334721	12	16	81	25	16	92	102
ALG11_chr13_52007398_52038600	ALG11	chr13	52007398	52038600	4	7	23	106	7	28	126
ALG12_chr22_49895229_49923438	ALG12	chr22	49895229	49923438	8	18	74	194	18	81	194
ALG13_chrX_111676170_111765649	ALG13	chrX	111676170	111765649	11	20	2	186	20	21	186
ALG14_chr1_94969405_95077951	ALG14	chr1	94969405	95077951	2	5	198	386	5	199	386
ALG1L2_chr3_130076831_130103390	ALG1L2	chr3	130076831	130103390	8	19	5	160	19	26	163
ALG2_chr9_99211425_99226942	ALG2	chr9	99211425	99226942	7	11	8	28	11	18	28
ALG3_chr3_184237301_184253962	ALG3	chr3	184237301	184253962	7	9	3	61	9	11	61
ALG5_chr13_36944738_37004340	ALG5	chr13	36944738	37004340	5	7	2	241	7	8	241
ALG6_chr1_63362627_63443553	ALG6	chr1	63362627	63443553	6	9	20	380	9	28	382
ALG8_chr11_78095946_78144626	ALG8	chr11	78095946	78144626	8	10	2	348	10	11	348
ALG9_chr11_111777195_111876581	ALG9	chr11	111777195	111876581	7	10	32	302	10	44	302
ALK_chr2_29187774_29926586	ALK	chr2	29187774	29926586	8	58	15	80	58	60	80
ALKAL1_chr8_52529037_52570430	ALKAL1	chr8	52529037	52570430	3	4	6	277	4	9	277
ALKAL2_chr2_274558_293091	ALKAL2	chr2	274558	293091	2	3	5	95	3	7	95
ALKBH1_chr14_77667404_77713023	ALKBH1	chr14	77667404	77713023	9	12	14	274	12	22	274
ALKBH2_chr12_109083189_109098472	ALKBH2	chr12	109083189	109098472	3	6	8	70	6	14	70
ALKBH3_chr11_43875831_43925274	ALKBH3	chr11	43875831	43925274	6	11	10	225	11	19	229
ALKBH4_chr7_102451238_102469863	ALKBH4	chr7	102451238	102469863	4	5	17	173	5	22	173
ALKBH5_chr17_18178828_18214954	ALKBH5	chr17	18178828	18214954	1	3	23	325	3	23	331
ALKBH6_chr19_36004120_36019213	ALKBH6	chr19	36004120	36019213	3	5	2	35	5	6	35
ALKBH7_chr19_6367794_6380250	ALKBH7	chr19	6367794	6380250	5	7	3	14	7	9	21
ALKBH8_chr11_107497727_107570735	ALKBH8	chr11	107497727	107570735	16	22	20	327	22	41	327
ALLC_chr2_3653200_3707671	ALLC	chr2	3653200	3707671	10	16	5	261	16	26	261
ALMS1_chr2_73380836_73614916	ALMS1	chr2	73380836	73614916	59	76	5	248	76	78	248
ALOX12_chr17_6991049_7015754	ALOX12	chr17	6991049	7015754	9	21	5	211	21	24	221
ALOX12B_chr17_8067636_8092716	ALOX12B	chr17	8067636	8092716	7	13	4	285	13	17	285
ALOX15_chr17_4625919_4646678	ALOX15	chr17	4625919	4646678	15	24	10	210	24	35	210
ALOX15B_chr17_8034059_8054134	ALOX15B	chr17	8034059	8054134	27	53	18	277	53	76	321
ALOX5_chr10_45369216_45451117	ALOX5	chr10	45369216	45451117	9	22	9	313	22	32	315
ALOX5AP_chr13_30730543_30769426	ALOX5AP	chr13	30730543	30769426	1	2	4	309	2	5	310
ALOXE3_chr17_8090900_8123514	ALOXE3	chr17	8090900	8123514	8	16	19	416	16	36	416
ALPG_chr2_232401844_232415714	ALPG	chr2	232401844	232415714	18	28	10	29	28	36	61
ALPI_chr2_232451153_232465753	ALPI	chr2	232451153	232465753	11	16	20	18	16	30	42
ALPK1_chr4_112292369_112447621	ALPK1	chr4	112292369	112447621	23	36	20	303	36	54	303
ALPK2_chr18_58476247_58634091	ALPK2	chr18	58476247	58634091	64	95	25	320	95	166	320
ALPK3_chr15_84812356_84878479	ALPK3	chr15	84812356	84878479	30	51	37	289	51	90	296
ALPL_chr1_21504423_21583410	ALPL	chr1	21504423	21583410	10	20	19	367	20	46	367
ALPP_chr2_232373751_232387889	ALPP	chr2	232373751	232387889	26	36	12	35	36	44	70
ALS2_chr2_201695267_201785933	ALS2	chr2	201695267	201785933	15	23	12	332	23	34	332
ALS2CL_chr3_46663995_46698679	ALS2CL	chr3	46663995	46698679	17	38	39	214	38	83	214
ALX1_chr12_85275220_85306784	ALX1	chr12	85275220	85306784	6	10	4	143	10	13	151
ALX3_chr1_110054870_110075672	ALX3	chr1	110054870	110075672	5	9	13	181	9	20	181
ALX4_chr11_44255440_44315139	ALX4	chr11	44255440	44315139	7	31	67	381	31	139	381
ALYREF_chr17_81882835_81896586	ALYREF	chr17	81882835	81896586	3	7	4	34	7	11	34
AMACR_chr5_33981165_34013050	AMACR	chr5	33981165	34013050	18	21	43	207	21	98	207
AMBN_chr4_70587256_70612288	AMBN	chr4	70587256	70612288	24	34	13	231	34	51	272
AMBP_chr9_114055127_114083300	AMBP	chr9	114055127	114083300	5	10	2	307	10	12	307
AMBRA1_chr11_46391414_46599023	AMBRA1	chr11	46391414	46599023	6	12	9	160	12	19	160
AMD1_chr6_110869785_110900713	AMD1	chr6	110869785	110900713	2	2	16	128	2	17	138
AMDHD1_chr12_95938331_95973720	AMDHD1	chr12	95938331	95973720	9	14	15	305	14	28	313
AMDHD2_chr16_2515371_2536417	AMDHD2	chr16	2515371	2536417	3	5	23	88	5	26	101
AMELX_chrX_11288413_11305761	AMELX	chrX	11288413	11305761	3	5	1	41	5	5	45
AMELY_chrY_6860918_6916752	AMELY	chrY	6860918	6916752	3	3	1	97	3	3	97
AMER1_chrX_64180117_64210708	AMER1	chrX	64180117	64210708	12	18	93	171	18	110	171
AMER2_chr13_25156679_25177288	AMER2	chr13	25156679	25177288	9	15	93	1	15	104	104
AMER3_chr2_130750540_130773134	AMER3	chr2	130750540	130773134	18	30	51	56	30	74	121
AMFR_chr16_56356452_56430545	AMFR	chr16	56356452	56430545	4	9	57	355	9	62	355
AMH_chr19_2244323_2257073	AMH	chr19	2244323	2257073	16	28	2	21	28	29	51
AMHR2_chr12_53418855_53436672	AMHR2	chr12	53418855	53436672	5	7	4	64	7	10	69
AMIGO1_chr1_109499178_109514727	AMIGO1	chr1	109499178	109514727	3	4	31	36	4	34	36
AMIGO2_chr12_47071447_47084959	AMIGO2	chr12	47071447	47084959	6	11	21	32	11	30	32
AMIGO3_chr3_49711829_49724684	AMIGO3	chr3	49711829	49724684	10	14	10	1	14	23	23
AMMECR1_chrX_110189186_110323085	AMMECR1	chrX	110189186	110323085	1	1	13	143	1	13	143
AMMECR1L_chr2_127856630_127890956	AMMECR1L	chr2	127856630	127890956	3	3	31	194	3	33	194
AMN_chr14_102917663_102935842	AMN	chr14	102917663	102935842	6	12	12	116	12	23	168
AMN1_chr12_31666142_31734021	AMN1	chr12	31666142	31734021	2	4	12	389	4	15	389
AMOT_chrX_112769877_112845831	AMOT	chrX	112769877	112845831	5	10	35	263	10	44	263
AMOTL1_chr11_94763356_94881748	AMOTL1	chr11	94763356	94881748	11	21	54	229	21	77	236
AMOTL2_chr3_134350347_134379447	AMOTL2	chr3	134350347	134379447	17	25	37	171	25	63	171
AMPD1_chr1_114668098_114700546	AMPD1	chr1	114668098	114700546	13	21	3	221	21	23	221
AMPD2_chr1_109614837_109637051	AMPD2	chr1	109614837	109637051	4	11	13	103	11	24	115
AMPD3_chr11_10450264_10512579	AMPD3	chr11	10450264	10512579	10	24	29	355	24	66	359
AMPH_chr7_38378704_38636373	AMPH	chr7	38378704	38636373	8	19	9	288	19	36	288
AMT_chr3_49411778_49427473	AMT	chr3	49411778	49427473	10	11	6	42	11	15	42
AMTN_chr4_70513569_70537743	AMTN	chr4	70513569	70537743	11	13	6	149	13	19	158
AMY1A_chr1_103650760_103669554	AMY1A	chr1	103650760	103669554	13	17	5	93	17	20	104
AMY1B_chr1_103682415_103701210	AMY1B	chr1	103682415	103701210	9	9	2	87	9	10	87
AMY1C_chr1_103744898_103763692	AMY1C	chr1	103744898	103763692	7	8	4	125	8	10	130
AMY2A_chr1_103612427_103630780	AMY2A	chr1	103612427	103630780	14	20	2	68	20	21	84
AMY2B_chr1_103566589_103584534	AMY2B	chr1	103566589	103584534	12	18	1	78	18	18	92
AMZ1_chr7_2683202_2724683	AMZ1	chr7	2683202	2724683	23	54	161	417	54	197	423
AMZ2_chr17_68243043_68262155	AMZ2	chr17	68243043	68262155	7	11	12	58	11	21	70
ANAPC1_chr2_111762640_111889193	ANAPC1	chr2	111762640	111889193	13	33	19	365	33	48	365
ANAPC10_chr4_144989576_145103196	ANAPC10	chr4	144989576	145103196	1	1	11	336	1	11	336
ANAPC11_chr17_81886723_81905255	ANAPC11	chr17	81886723	81905255	1	2	2	114	2	3	116
ANAPC13_chr3_134472706_134490985	ANAPC13	chr3	134472706	134490985	1	2	9	53	2	10	53
ANAPC15_chr11_72104587_72117695	ANAPC15	chr11	72104587	72117695	1	2	4	20	2	5	20
ANAPC16_chr10_72211012_72240860	ANAPC16	chr10	72211012	72240860	2	4	31	339	4	33	339
ANAPC2_chr9_137169784_137193560	ANAPC2	chr9	137169784	137193560	6	15	9	181	15	22	181
ANAPC4_chr4_25372263_25423498	ANAPC4	chr4	25372263	25423498	3	10	3	256	10	12	260
ANAPC5_chr12_121303245_121357411	ANAPC5	chr12	121303245	121357411	2	8	3	239	8	10	239
ANAPC7_chr12_110367900_110408708	ANAPC7	chr12	110367900	110408708	3	5	12	298	5	16	298
ANG_chr14_20683764_20699183	ANG	chr14	20683764	20699183	5	7	4	121	7	10	131
ANGEL1_chr14_76781009_76817882	ANGEL1	chr14	76781009	76817882	14	18	35	313	18	51	313
ANGEL2_chr1_212987182_213020867	ANGEL2	chr1	212987182	213020867	8	10	18	267	10	26	267
ANGPT1_chr8_107244482_107502918	ANGPT1	chr8	107244482	107502918	4	5	27	291	5	31	291
ANGPT2_chr8_6494632_6568245	ANGPT2	chr8	6494632	6568245	8	35	79	335	35	127	335
ANGPT4_chr20_864900_921334	ANGPT4	chr20	864900	921334	14	30	30	412	30	63	412
ANGPTL1_chr1_178844535_178876077	ANGPTL1	chr1	178844535	178876077	4	10	23	325	10	30	325
ANGPTL2_chr9_127082348_127127635	ANGPTL2	chr9	127082348	127127635	4	11	24	176	11	34	176
ANGPTL3_chr1_62592520_62611313	ANGPTL3	chr1	62592520	62611313	6	8	15	36	8	22	54
ANGPTL4_chr19_8359155_8379370	ANGPTL4	chr19	8359155	8379370	11	18	12	113	18	25	125
ANGPTL5_chr11_101885674_101921522	ANGPTL5	chr11	101885674	101921522	11	13	14	306	13	25	306
ANGPTL6_chr19_10087338_10107678	ANGPTL6	chr19	10087338	10107678	11	13	5	188	13	17	188
ANGPTL7_chr1_11184355_11200981	ANGPTL7	chr1	11184355	11200981	5	9	12	42	9	17	53
ANGPTL8_chr19_11234619_11246943	ANGPTL8	chr19	11234619	11246943	10	13	4	20	13	16	39
ANHX_chr12_133213312_133240877	ANHX	chr12	133213312	133240877	11	16	13	334	16	32	334
ANK1_chr8_41648225_41802622	ANK1	chr8	41648225	41802622	16	58	30	277	58	96	277
ANK2_chr4_113044653_113388736	ANK2	chr4	113044653	113388736	21	37	9	178	37	41	178
ANK3_chr10_60021298_60394875	ANK3	chr10	60021298	60394875	28	92	60	192	92	145	192
ANKAR_chr2_189669670_189751647	ANKAR	chr2	189669670	189751647	18	24	3	296	24	26	296
ANKDD1A_chr15_64906902_64963691	ANKDD1A	chr15	64906902	64963691	10	21	12	328	21	32	328
ANKDD1B_chr5_75606453_75676846	ANKDD1B	chr5	75606453	75676846	28	39	22	328	39	58	329
ANKEF1_chr20_10029987_10063303	ANKEF1	chr20	10029987	10063303	15	22	74	144	22	89	202
ANKFN1_chr17_56148475_56522016	ANKFN1	chr17	56148475	56522016	12	32	29	112	32	61	112
ANKFY1_chr17_4158821_4268979	ANKFY1	chr17	4158821	4268979	2	11	34	300	11	46	300
ANKH_chr5_14699800_14876778	ANKH	chr5	14699800	14876778	2	10	64	232	10	81	232
ANKHD1_chr5_140396833_140544849	ANKHD1	chr5	140396833	140544849	11	19	3	322	19	21	322
ANKIB1_chr7_92240974_92406383	ANKIB1	chr7	92240974	92406383	6	11	23	314	11	31	314
ANKK1_chr11_113382779_113405416	ANKK1	chr11	113382779	113405416	28	38	4	99	38	40	116
ANKLE1_chr19_17276901_17292646	ANKLE1	chr19	17276901	17292646	26	33	56	42	33	86	135
ANKLE2_chr12_132720503_132766832	ANKLE2	chr12	132720503	132766832	16	25	22	337	25	44	337
ANKMY1_chr2_240474422_240562988	ANKMY1	chr2	240474422	240562988	23	42	5	304	42	46	304
ANKMY2_chr7_16594779_16650754	ANKMY2	chr7	16594779	16650754	8	22	17	378	22	48	378
ANKRA2_chr5_73547190_73570639	ANKRA2	chr5	73547190	73570639	1	1	18	103	1	18	103
ANKRD1_chr10_90907096_90926087	ANKRD1	chr10	90907096	90926087	6	9	37	227	9	46	227
ANKRD10_chr13_110873540_110920069	ANKRD10	chr13	110873540	110920069	3	7	17	320	7	25	320
ANKRD11_chr16_89262630_89495561	ANKRD11	chr16	89262630	89495561	34	59	13	310	59	70	310
ANKRD12_chr18_9131781_9290985	ANKRD12	chr18	9131781	9290985	16	29	75	317	29	93	318
ANKRD13A_chr12_109994430_110044763	ANKRD13A	chr12	109994430	110044763	4	7	21	198	7	27	204
ANKRD13B_chr17_29588132_29619761	ANKRD13B	chr17	29588132	29619761	4	11	15	256	11	26	268
ANKRD13C_chr1_70253999_70359722	ANKRD13C	chr1	70253999	70359722	6	9	29	350	9	38	350
ANKRD13D_chr11_67284303_67307484	ANKRD13D	chr11	67284303	67307484	9	20	7	167	20	26	187
ANKRD16_chr10_5856616_5894893	ANKRD16	chr10	5856616	5894893	9	15	31	352	15	54	352
ANKRD17_chr4_73068376_73263798	ANKRD17	chr4	73068376	73263798	6	24	15	292	24	35	292
ANKRD18A_chr9_38566364_38625596	ANKRD18A	chr9	38566364	38625596	36	43	24	366	43	99	366
ANKRD18B_chr9_33519251_33578013	ANKRD18B	chr9	33519251	33578013	29	50	14	326	50	62	326
ANKRD2_chr10_97567779_97588884	ANKRD2	chr10	97567779	97588884	5	9	2	161	9	10	168
ANKRD20A1_chr9_67853931_67907394	ANKRD20A1	chr9	67853931	67907394	5	5	4	8	5	7	9
ANKRD22_chr10_88814896_88856844	ANKRD22	chr10	88814896	88856844	3	5	94	344	5	105	344
ANKRD23_chr2_96832912_96849021	ANKRD23	chr2	96832912	96849021	7	9	19	84	9	28	84
ANKRD24_chr19_4177689_4229814	ANKRD24	chr19	4177689	4229814	39	56	9	354	56	78	354
ANKRD26_chr10_26999116_27105494	ANKRD26	chr10	26999116	27105494	28	37	16	353	37	49	353
ANKRD27_chr19_32592006_32680180	ANKRD27	chr19	32592006	32680180	10	39	18	347	39	73	347
ANKRD28_chr3_15662236_15802979	ANKRD28	chr3	15662236	15802979	7	17	59	339	17	68	339
ANKRD29_chr18_23593926_23667911	ANKRD29	chr18	23593926	23667911	7	9	31	337	9	39	337
ANKRD30A_chr10_37120598_37237567	ANKRD30A	chr10	37120598	37237567	47	57	10	286	57	62	286
ANKRD30B_chr18_14743172_14859667	ANKRD30B	chr18	14743172	14859667	45	65	13	310	65	80	310
ANKRD30BL_chr2_132142591_132166952	ANKRD30BL	chr2	132142591	132166952	7	13	17	161	13	30	161
ANKRD31_chr5_75063297_75241878	ANKRD31	chr5	75063297	75241878	30	37	10	328	37	45	328
ANKRD33_chr12_51883103_51896727	ANKRD33	chr12	51883103	51896727	14	23	10	27	23	34	59
ANKRD33B_chr5_10559070_10662816	ANKRD33B	chr5	10559070	10662816	10	37	68	324	37	98	324
ANKRD34A_chr1_145954441_145969575	ANKRD34A	chr1	145954441	145969575	1	4	58	112	4	62	112
ANKRD34B_chr5_80551755_80575280	ANKRD34B	chr5	80551755	80575280	8	11	22	343	11	31	343
ANKRD34C_chr15_79277722_79303239	ANKRD34C	chr15	79277722	79303239	4	10	51	226	10	60	263
ANKRD35_chr1_145861564_145890866	ANKRD35	chr1	145861564	145890866	27	33	3	295	33	35	295
ANKRD36_chr2_97108153_97269521	ANKRD36	chr2	97108153	97269521	53	62	10	211	62	69	212
ANKRD36C_chr2_95844548_95996824	ANKRD36C	chr2	95844548	95996824	45	67	3	294	67	67	294
ANKRD37_chr4_185391841_185405241	ANKRD37	chr4	185391841	185405241	5	11	5	36	11	15	41
ANKRD39_chr2_96842990_96863016	ANKRD39	chr2	96842990	96863016	5	8	5	105	8	12	105
ANKRD40_chr17_50688198_50712914	ANKRD40	chr17	50688198	50712914	6	6	47	236	6	52	236
ANKRD40CL_chr17_50756030_50772518	ANKRD40CL	chr17	50756030	50772518	4	5	13	64	5	16	64
ANKRD42_chr11_83188712_83253971	ANKRD42	chr11	83188712	83253971	8	12	47	316	12	55	323
ANKRD44_chr2_196981662_197315780	ANKRD44	chr2	196981662	197315780	2	8	19	114	8	31	114
ANKRD45_chr1_173603336_173674851	ANKRD45	chr1	173603336	173674851	5	5	16	308	5	19	308
ANKRD46_chr8_100515772_100564759	ANKRD46	chr8	100515772	100564759	3	4	18	299	4	20	299
ANKRD49_chr11_94488984_94504578	ANKRD49	chr11	94488984	94504578	4	8	11	31	8	17	44
ANKRD50_chr4_124659048_124717732	ANKRD50	chr4	124659048	124717732	9	19	23	246	19	36	246
ANKRD52_chr12_56232807_56263384	ANKRD52	chr12	56232807	56263384	10	18	32	181	18	48	181
ANKRD53_chr2_70973630_70990499	ANKRD53	chr2	70973630	70990499	23	33	6	67	33	41	100
ANKRD54_chr22_37825855_37849334	ANKRD54	chr22	37825855	37849334	3	7	17	204	7	23	204
ANKRD55_chr5_56094680_56238330	ANKRD55	chr5	56094680	56238330	10	19	14	307	19	38	307
ANKRD6_chr6_89428152_89638821	ANKRD6	chr6	89428152	89638821	19	30	19	270	30	44	270
ANKRD60_chr20_58211126_58233653	ANKRD60	chr20	58211126	58233653	19	26	21	198	26	53	198
ANKRD61_chr7_6026376_6041552	ANKRD61	chr7	6026376	6041552	12	15	1	39	15	15	49
ANKRD62_chr18_12088843_12134764	ANKRD62	chr18	12088843	12134764	14	22	41	204	22	59	231
ANKRD63_chr15_40273372_40288064	ANKRD63	chr15	40273372	40288064	4	8	42	1	8	46	46
ANKRD65_chr1_1413420_1426276	ANKRD65	chr1	1413420	1426276	17	24	8	39	24	28	39
ANKRD66_chr6_46741933_46764506	ANKRD66	chr6	46741933	46764506	7	7	5	149	7	11	156
ANKRD7_chr7_118219704_118247732	ANKRD7	chr7	118219704	118247732	6	8	5	219	8	12	226
ANKRD9_chr14_102496767_102514776	ANKRD9	chr14	102496767	102514776	3	5	60	70	5	63	70
ANKS1A_chr6_34884255_35096406	ANKS1A	chr6	34884255	35096406	15	35	37	320	35	80	320
ANKS1B_chr12_98738974_99989936	ANKS1B	chr12	98738974	99989936	5	12	26	48	12	41	48
ANKS3_chr16_4691511_4739271	ANKS3	chr16	4691511	4739271	16	26	20	355	26	47	355
ANKS4B_chr16_21228699_21258850	ANKS4B	chr16	21228699	21258850	5	12	47	205	12	56	268
ANKS6_chr9_98727009_98801555	ANKS6	chr9	98727009	98801555	12	19	36	288	19	54	288
ANKUB1_chr3_149756100_149797554	ANKUB1	chr3	149756100	149797554	17	29	10	310	29	45	310
ANKZF1_chr2_219224806_219241679	ANKZF1	chr2	219224806	219241679	18	23	3	28	23	25	48
ANLN_chr7_36384862_36458791	ANLN	chr7	36384862	36458791	16	25	13	393	25	36	393
ANO1_chr11_70073317_70194530	ANO1	chr11	70073317	70194530	15	30	20	302	30	57	302
ANO10_chr3_43360848_43627011	ANO10	chr3	43360848	43627011	12	14	16	224	14	29	224
ANO2_chr12_5557655_5950259	ANO2	chr12	5557655	5950259	14	26	9	162	26	42	162
ANO3_chr11_26327130_26668289	ANO3	chr11	26327130	26668289	2	17	30	190	17	49	190
ANO4_chr12_100789776_101133629	ANO4	chr12	100789776	101133629	4	14	14	236	14	33	236
ANO5_chr11_22188085_22288357	ANO5	chr11	22188085	22288357	14	21	60	349	21	83	349
ANO6_chr12_45211095_45437349	ANO6	chr12	45211095	45437349	11	16	25	234	16	40	234
ANO7_chr2_241183677_241230976	ANO7	chr2	241183677	241230976	34	78	38	378	78	136	379
ANO8_chr19_17318223_17339855	ANO8	chr19	17318223	17339855	9	18	19	145	18	45	145
ANO9_chr11_412938_447011	ANO9	chr11	412938	447011	14	22	8	275	22	30	275
ANOS1_chrX_8523874_8737137	ANOS1	chrX	8523874	8737137	8	12	37	231	12	57	231
ANP32A_chr15_68773535_68825895	ANP32A	chr15	68773535	68825895	1	2	18	325	2	18	325
ANP32B_chr9_97978341_98020943	ANP32B	chr9	97978341	98020943	4	5	3	209	5	7	210
ANP32D_chr12_48467559_48478622	ANP32D	chr12	48467559	48478622	4	7	7	1	7	11	11
ANP32E_chr1_150213417_150241112	ANP32E	chr1	150213417	150241112	5	8	24	325	8	36	325
ANPEP_chr15_89779895_89819852	ANPEP	chr15	89779895	89819852	34	63	15	371	63	81	371
ANTKMT_chr16_716146_727590	ANTKMT	chr16	716146	727590	5	10	3	13	10	14	26
ANTXR1_chr2_69008179_69254327	ANTXR1	chr2	69008179	69254327	4	9	34	205	9	41	205
ANTXR2_chr4_79896146_80078229	ANTXR2	chr4	79896146	80078229	7	9	83	265	9	95	265
ANTXRL_chr10_46281997_46335129	ANTXRL	chr10	46281997	46335129	25	41	6	310	41	45	312
ANXA1_chr9_73146865_73175393	ANXA1	chr9	73146865	73175393	6	9	4	196	9	12	197
ANXA10_chr4_168087537_168192736	ANXA10	chr4	168087537	168192736	7	12	1	278	12	12	278
ANXA11_chr10_80145889_80210537	ANXA11	chr10	80145889	80210537	12	19	42	345	19	61	345
ANXA13_chr8_123675794_123742393	ANXA13	chr8	123675794	123742393	10	13	16	354	13	40	354
ANXA2_chr15_60342151_60402986	ANXA2	chr15	60342151	60402986	6	7	6	333	7	13	333
ANXA2R_chr5_43034371_43045319	ANXA2R	chr5	43034371	43045319	4	4	5	1	4	8	8
ANXA3_chr4_78546770_78615447	ANXA3	chr4	78546770	78615447	9	13	8	311	13	25	311
ANXA4_chr2_69737134_69832112	ANXA4	chr2	69737134	69832112	5	6	21	342	6	30	342
ANXA5_chr4_121662946_121701980	ANXA5	chr4	121662946	121701980	3	4	12	194	4	15	194
ANXA6_chr5_151095706_151162779	ANXA6	chr5	151095706	151162779	9	20	12	387	20	40	387
ANXA7_chr10_73370101_73419058	ANXA7	chr10	73370101	73419058	6	8	8	237	8	12	237
ANXA8_chr10_47462993_47489115	ANXA8	chr10	47462993	47489115	14	25	11	187	25	37	187
ANXA8L1_chr10_46370776_46396778	ANXA8L1	chr10	46370776	46396778	10	21	18	139	21	44	156
ANXA9_chr1_150977292_151000634	ANXA9	chr1	150977292	151000634	14	15	3	150	15	17	162
AOAH_chr7_36507941_36729494	AOAH	chr7	36507941	36729494	14	27	10	306	27	43	306
AOC1_chr7_150847517_150866504	AOC1	chr7	150847517	150866504	22	39	7	156	39	46	180
AOC2_chr17_42839580_42855707	AOC2	chr17	42839580	42855707	7	11	9	68	11	19	80
AOC3_chr17_42846199_42863124	AOC3	chr17	42846199	42863124	14	19	18	24	19	33	48
AOPEP_chr9_94721699_95092159	AOPEP	chr9	94721699	95092159	12	16	5	182	16	23	182
AOX1_chr2_200581014_200676495	AOX1	chr2	200581014	200676495	19	32	10	367	32	46	367
AP1AR_chr4_112226787_112278110	AP1AR	chr4	112226787	112278110	4	7	40	182	7	46	207
AP1B1_chr22_29322680_29393570	AP1B1	chr22	29322680	29393570	9	17	15	360	17	31	360
AP1G1_chr16_71724000_71813834	AP1G1	chr16	71724000	71813834	5	9	40	319	9	48	319
AP1G2_chr14_23554567_23572791	AP1G2	chr14	23554567	23572791	10	14	2	100	14	14	100
AP1M1_chr19_16192911_16250906	AP1M1	chr19	16192911	16250906	1	5	177	293	5	177	299
AP1M2_chr19_10567671_10592312	AP1M2	chr19	10567671	10592312	2	7	12	341	7	19	341
AP1S1_chr7_101149476_101166276	AP1S1	chr7	101149476	101166276	1	5	9	87	5	13	95
AP1S2_chrX_15820806_15859813	AP1S2	chrX	15820806	15859813	1	2	13	210	2	14	210
AP1S3_chr2_223750326_223842582	AP1S3	chr2	223750326	223842582	5	6	72	339	6	76	339
AP2A1_chr19_49762001_49812114	AP2A1	chr19	49762001	49812114	2	12	5	313	12	16	314
AP2A2_chr11_920870_1017240	AP2A2	chr11	920870	1017240	5	15	19	268	15	38	268
AP2B1_chr17_35582322_35731413	AP2B1	chr17	35582322	35731413	2	8	21	369	8	29	369
AP2M1_chr3_184169855_184189091	AP2M1	chr3	184169855	184189091	1	5	7	92	5	10	96
AP2S1_chr19_46833167_46855846	AP2S1	chr19	46833167	46855846	1	1	7	319	1	7	319
AP3B1_chr5_77997326_78299698	AP3B1	chr5	77997326	78299698	9	17	4	226	17	24	226
AP3B2_chr15_82654281_82714875	AP3B2	chr15	82654281	82714875	7	19	8	362	19	26	362
AP3D1_chr19_2095988_2156566	AP3D1	chr19	2095988	2156566	6	24	15	399	24	36	399
AP3M1_chr10_74115255_74155828	AP3M1	chr10	74115255	74155828	1	8	28	268	8	33	268
AP3M2_chr8_42148063_42176183	AP3M2	chr8	42148063	42176183	2	4	26	157	4	29	173
AP3S1_chr5_115836935_115919081	AP3S1	chr5	115836935	115919081	2	2	5	353	2	6	353
AP3S2_chr15_89825599_89898994	AP3S2	chr15	89825599	89898994	3	4	46	312	4	48	312
AP4B1_chr1_113889194_113909799	AP4B1	chr1	113889194	113909799	11	16	9	82	16	24	82
AP4E1_chr15_50903683_51010895	AP4E1	chr15	50903683	51010895	11	14	29	388	14	40	388
AP4M1_chr7_100096643_100114039	AP4M1	chr7	100096643	100114039	2	8	37	88	8	43	124
AP4S1_chr14_31020649_31101450	AP4S1	chr14	31020649	31101450	1	1	49	342	1	49	344
AP5B1_chr11_65768898_65785976	AP5B1	chr11	65768898	65785976	16	30	45	66	30	66	66
AP5M1_chr14_57263971_57303742	AP5M1	chr14	57263971	57303742	8	13	51	110	13	60	144
AP5S1_chr20_3815547_3833838	AP5S1	chr20	3815547	3833838	6	6	62	37	6	65	94
AP5Z1_chr7_4770623_4799397	AP5Z1	chr7	4770623	4799397	22	35	49	178	35	74	211
APAF1_chr12_98640290_98740433	APAF1	chr12	98640290	98740433	9	13	39	363	13	49	363
APBA1_chr9_69422532_69677371	APBA1	chr9	69422532	69677371	4	7	37	210	7	45	210
APBA2_chr15_28880974_29123315	APBA2	chr15	28880974	29123315	5	17	45	204	17	69	204
APBA3_chr19_3745772_3766692	APBA3	chr19	3745772	3766692	27	39	15	201	39	59	201
APBB1_chr11_6390125_6424094	APBB1	chr11	6390125	6424094	7	14	3	342	14	16	342
APBB1IP_chr10_26433341_26572803	APBB1IP	chr10	26433341	26572803	11	15	8	358	15	25	358
APBB2_chr4_40805027_41219542	APBB2	chr4	40805027	41219542	4	9	60	192	9	97	192
APBB3_chr5_140553268_140569598	APBB3	chr5	140553268	140569598	10	18	10	54	18	27	54
APC_chr5_112732885_112851239	APC	chr5	112732885	112851239	14	32	15	292	32	44	292
APC2_chr19_1445121_1478244	APC2	chr19	1445121	1478244	34	66	49	281	66	101	314
APCDD1_chr18_10449635_10494949	APCDD1	chr18	10449635	10494949	6	17	42	373	17	59	378
APCDD1L_chr20_58454101_58520399	APCDD1L	chr20	58454101	58520399	13	23	53	369	23	114	369
APCS_chr1_159582826_159593865	APCS	chr1	159582826	159593865	2	5	2	1	5	6	6
APEH_chr3_49669351_49688971	APEH	chr3	49669351	49688971	7	9	5	53	9	13	64
APELA_chr4_164872178_164902527	APELA	chr4	164872178	164902527	1	4	30	320	4	36	325
APEX1_chr14_20450226_20462767	APEX1	chr14	20450226	20462767	7	9	6	10	9	16	27
APEX2_chrX_54995363_55014057	APEX2	chrX	54995363	55014057	9	18	17	29	18	32	56
APH1A_chr1_150260404_150274016	APH1A	chr1	150260404	150274016	2	3	10	25	3	12	25
APH1B_chr15_63272605_63314126	APH1B	chr15	63272605	63314126	8	10	35	241	10	46	251
API5_chr11_43306996_43349529	API5	chr11	43306996	43349529	2	3	12	256	3	14	259
APIP_chr11_34877295_34921379	APIP	chr11	34877295	34921379	6	8	8	221	8	14	222
APLF_chr2_68462585_68585162	APLF	chr2	68462585	68585162	12	15	17	169	15	26	169
APLN_chrX_129640259_129659956	APLN	chrX	129640259	129659956	3	3	29	70	3	29	70
APLNR_chr11_57228591_57242250	APLNR	chr11	57228591	57242250	3	5	28	1	5	35	35
APLP1_chr19_35863574_35884792	APLP1	chr19	35863574	35884792	8	14	6	73	14	17	81
APLP2_chr11_130064894_130149805	APLP2	chr11	130064894	130149805	12	13	16	268	13	33	269
APMAP_chr20_24957925_24997751	APMAP	chr20	24957925	24997751	14	19	13	153	19	28	153
APOA1_chr11_116830751_116842622	APOA1	chr11	116830751	116842622	3	5	1	15	5	5	15
APOA2_chr1_161217292_161228628	APOA2	chr1	161217292	161228628	2	3	1	15	3	3	15
APOA4_chr11_116815700_116828304	APOA4	chr11	116815700	116828304	14	24	4	38	24	27	38
APOA5_chr11_116784367_116796879	APOA5	chr11	116784367	116796879	8	12	10	26	12	22	26
APOB_chr2_20996429_21049073	APOB	chr2	20996429	21049073	80	105	6	237	105	109	237
APOBEC1_chr12_7644400_7670908	APOBEC1	chr12	7644400	7670908	5	6	2	409	6	8	409
APOBEC2_chr6_41048202_41069891	APOBEC2	chr6	41048202	41069891	7	12	4	124	12	15	130
APOBEC3A_chr22_38952609_38968184	APOBEC3A	chr22	38952609	38968184	5	13	17	62	13	36	85
APOBEC3B_chr22_38977347_38997779	APOBEC3B	chr22	38977347	38997779	17	35	3	218	35	38	237
APOBEC3C_chr22_39009257_39025352	APOBEC3C	chr22	39009257	39025352	8	9	78	126	9	84	237
APOBEC3D_chr22_39016127_39038277	APOBEC3D	chr22	39016127	39038277	9	12	60	187	12	75	251
APOBEC3F_chr22_39035864_39060972	APOBEC3F	chr22	39035864	39060972	11	20	58	170	20	70	211
APOBEC3G_chr22_39072275_39092743	APOBEC3G	chr22	39072275	39092743	11	15	8	96	15	22	110
APOBEC3H_chr22_39092244_39109067	APOBEC3H	chr22	39092244	39109067	14	15	13	108	15	27	120
APOBEC4_chr1_183641275_183658316	APOBEC4	chr1	183641275	183658316	9	13	21	58	13	30	58
APOBR_chr16_28489643_28503964	APOBR	chr16	28489643	28503964	41	62	4	6	62	67	73
APOC1_chr19_44909608_44924346	APOC1	chr19	44909608	44924346	3	3	4	152	3	6	157
APOC2_chr19_44941051_44954565	APOC2	chr19	44941051	44954565	6	6	7	98	6	12	105
APOC3_chr11_116824907_116838072	APOC3	chr11	116824907	116838072	3	5	4	143	5	10	154
APOC4_chr19_44937237_44950496	APOC4	chr19	44937237	44950496	6	8	5	43	8	13	55
APOD_chr3_195563705_195588940	APOD	chr3	195563705	195588940	4	7	13	263	7	18	263
APOE_chr19_44900796_44914393	APOE	chr19	44900796	44914393	9	10	2	23	10	12	33
APOF_chr12_56355568_56367857	APOF	chr12	56355568	56367857	9	13	9	28	13	26	28
APOH_chr17_66207033_66234415	APOH	chr17	66207033	66234415	15	19	4	348	19	22	348
APOL1_chr22_36248133_36272525	APOL1	chr22	36248133	36272525	12	14	60	166	14	78	219
APOL2_chr22_36221209_36244527	APOL2	chr22	36221209	36244527	5	5	56	221	5	59	221
APOL3_chr22_36135329_36165755	APOL3	chr22	36135329	36165755	7	13	12	201	13	26	201
APOL4_chr22_36184128_36206809	APOL4	chr22	36184128	36206809	14	20	34	218	20	46	218
APOL5_chr22_35712872_35734483	APOL5	chr22	35712872	35734483	16	23	3	124	23	25	138
APOL6_chr22_35643446_35673404	APOL6	chr22	35643446	35673404	4	10	82	123	10	84	193
APOLD1_chr12_12780659_12796466	APOLD1	chr12	12780659	12796466	3	7	55	10	7	60	70
APOM_chr6_31650894_31663210	APOM	chr6	31650894	31663210	2	3	3	14	3	5	18
APOO_chrX_23828353_23912938	APOO	chrX	23828353	23912938	5	5	12	269	5	16	269
APOOL_chrX_84998877_85098315	APOOL	chrX	84998877	85098315	2	2	122	248	2	122	253
APPBP2_chr17_60438158_60531242	APPBP2	chr17	60438158	60531242	2	3	39	141	3	39	141
APPL1_chr3_57222729_57278471	APPL1	chr3	57222729	57278471	7	11	26	210	11	35	214
APPL2_chr12_105168300_105241174	APPL2	chr12	105168300	105241174	11	20	21	354	20	36	354
APRT_chr16_88804339_88816928	APRT	chr16	88804339	88816928	6	8	9	78	8	16	78
APTX_chr9_32967616_33006628	APTX	chr9	32967616	33006628	4	6	7	243	6	12	243
AQP1_chr7_30906853_30930516	AQP1	chr7	30906853	30930516	7	9	18	206	9	27	216
AQP10_chr1_154316093_154330325	AQP10	chr1	154316093	154330325	6	11	7	34	11	16	42
AQP11_chr11_77584953_77615356	AQP11	chr11	77584953	77615356	7	10	3	273	10	12	278
AQP12A_chr2_240686866_240703483	AQP12A	chr2	240686866	240703483	17	25	2	70	25	25	78
AQP12B_chr2_240671418_240687885	AQP12B	chr2	240671418	240687885	16	18	4	76	18	20	76
AQP2_chr12_49945737_49963878	AQP2	chr12	49945737	49963878	2	12	55	41	12	65	81
AQP3_chr9_33436160_33452593	AQP3	chr9	33436160	33452593	2	7	42	134	7	63	134
AQP4_chr18_26847043_26870707	AQP4	chr18	26847043	26870707	5	11	31	165	11	40	165
AQP5_chr12_49956872_49970682	AQP5	chr12	49956872	49970682	7	9	8	156	9	16	186
AQP6_chr12_49967947_49982139	AQP6	chr12	49967947	49982139	6	10	22	24	10	35	58
AQP7_chr9_33378191_33407568	AQP7	chr9	33378191	33407568	10	13	25	356	13	36	356
AQP7B_chr2_94582311_94609628	AQP7B	chr2	94582311	94609628	11	16	2	288	16	17	292
AQP8_chr16_25211947_25233932	AQP8	chr16	25211947	25233932	8	15	10	211	15	27	218
AQP9_chr15_58133381_58190911	AQP9	chr15	58133381	58190911	6	9	33	359	9	42	360
AQR_chr15_34846782_34974742	AQR	chr15	34846782	34974742	9	26	73	312	26	90	312
AR_chrX_67539021_67735619	AR	chrX	67539021	67735619	72	85	67	190	85	151	192
ARAF_chrX_47556205_47576908	ARAF	chrX	47556205	47576908	7	9	5	120	9	13	125
ARAP1_chr11_72680069_72757408	ARAP1	chr11	72680069	72757408	21	36	7	332	36	43	332
ARAP2_chr4_36061004_36249514	ARAP2	chr4	36061004	36249514	19	27	25	275	27	55	275
ARAP3_chr5_141648402_141687230	ARAP3	chr5	141648402	141687230	22	51	5	288	51	57	288
ARC_chr8_142606049_142619479	ARC	chr8	142606049	142619479	4	9	30	46	9	38	46
ARCN1_chr11_118567409_118608033	ARCN1	chr11	118567409	118608033	2	5	26	326	5	28	328
AREG_chr4_74440136_74460005	AREG	chr4	74440136	74460005	3	7	6	78	7	11	84
AREL1_chr14_74656256_74718080	AREL1	chr14	74656256	74718080	5	13	29	342	13	40	342
ARF1_chr1_228077708_228104212	ARF1	chr1	228077708	228104212	1	5	12	116	5	16	126
ARF3_chr12_48930723_48962487	ARF3	chr12	48930723	48962487	1	4	24	125	4	27	125
ARF4_chr3_57566363_57602344	ARF4	chr3	57566363	57602344	1	2	5	250	2	6	250
ARF5_chr7_127583411_127596700	ARF5	chr7	127583411	127596700	1	3	6	27	3	8	33
ARF6_chr14_49888082_49902054	ARF6	chr14	49888082	49902054	1	2	28	1	2	29	29
ARFGAP1_chr20_63267813_63294790	ARFGAP1	chr20	63267813	63294790	7	11	23	230	11	31	244
ARFGAP2_chr11_47159301_47181879	ARFGAP2	chr11	47159301	47181879	12	15	17	158	15	32	158
ARFGAP3_chr22_42791502_42862273	ARFGAP3	chr22	42791502	42862273	11	18	17	352	18	28	352
ARFGEF1_chr8_67192658_67348781	ARFGEF1	chr8	67192658	67348781	6	13	10	208	13	21	208
ARFGEF2_chr20_48916711_49041693	ARFGEF2	chr20	48916711	49041693	8	16	23	350	16	37	350
ARFGEF3_chr6_138156939_138349663	ARFGEF3	chr6	138156939	138349663	17	43	58	189	43	103	189
ARFIP1_chr4_152774954_152917357	ARFIP1	chr4	152774954	152917357	3	4	18	342	4	21	342
ARFIP2_chr11_6471519_6486331	ARFIP2	chr11	6471519	6486331	2	4	9	37	4	12	37
ARFRP1_chr20_63693647_63712976	ARFRP1	chr20	63693647	63712976	1	3	23	98	3	25	98
ARG1_chr6_131568226_131589329	ARG1	chr6	131568226	131589329	4	7	2	103	7	8	109
ARG2_chr14_67614920_67656708	ARG2	chr14	67614920	67656708	3	4	7	387	4	10	387
ARGFX_chr3_121562949_121595622	ARGFX	chr3	121562949	121595622	11	11	55	395	11	69	402
ARGLU1_chr13_106536673_106573137	ARGLU1	chr13	106536673	106573137	1	2	22	215	2	23	215
ARHGAP1_chr11_46672080_46705619	ARHGAP1	chr11	46672080	46705619	3	8	27	185	8	34	185
ARHGAP10_chr4_147727088_148077776	ARHGAP10	chr4	147727088	148077776	4	11	3	106	11	13	106
ARHGAP11A_chr15_32610504_32644941	ARHGAP11A	chr15	32610504	32644941	8	15	24	197	15	36	212
ARHGAP11B_chr15_30621128_30643810	ARHGAP11B	chr15	30621128	30643810	5	5	5	102	5	9	109
ARHGAP12_chr10_31800398_31933831	ARHGAP12	chr10	31800398	31933831	5	14	55	322	14	63	322
ARHGAP15_chr2_143124419_143773352	ARHGAP15	chr2	143124419	143773352	3	5	2	162	5	6	162
ARHGAP17_chr16_24914389_25020369	ARHGAP17	chr16	24914389	25020369	3	7	8	235	7	13	235
ARHGAP18_chr6_129571132_129715177	ARHGAP18	chr6	129571132	129715177	9	13	19	237	13	35	237
ARHGAP19_chr10_97217179_97297637	ARHGAP19	chr10	97217179	97297637	7	9	21	242	9	30	242
ARHGAP20_chr11_110572043_110717437	ARHGAP20	chr11	110572043	110717437	13	21	21	220	21	34	220
ARHGAP21_chr10_24578614_24728887	ARHGAP21	chr10	24578614	24728887	24	30	16	352	30	47	352
ARHGAP22_chr10_48441036_48610073	ARHGAP22	chr10	48441036	48610073	13	21	15	268	21	46	268
ARHGAP23_chr17_38423464_38517385	ARHGAP23	chr17	38423464	38517385	19	59	15	306	59	73	307
ARHGAP24_chr4_85470150_86007666	ARHGAP24	chr4	85470150	86007666	5	14	21	108	14	33	108
ARHGAP25_chr2_68729811_68831833	ARHGAP25	chr2	68729811	68831833	12	20	23	351	20	57	352
ARHGAP26_chr5_142765377_143234007	ARHGAP26	chr5	142765377	143234007	2	9	54	198	9	75	198
ARHGAP27_chr17_45388908_45437870	ARHGAP27	chr17	45388908	45437870	11	17	26	313	17	47	313
ARHGAP28_chr18_6724716_6920716	ARHGAP28	chr18	6724716	6920716	10	23	23	248	23	42	248
ARHGAP29_chr1_94163905_94242584	ARHGAP29	chr1	94163905	94242584	9	16	44	313	16	58	313
ARHGAP30_chr1_161041946_161074891	ARHGAP30	chr1	161041946	161074891	11	15	9	382	15	23	382
ARHGAP31_chr3_119289383_119425714	ARHGAP31	chr3	119289383	119425714	15	21	66	308	21	85	308
ARHGAP32_chr11_128960060_129197325	ARHGAP32	chr11	128960060	129197325	19	37	39	396	37	78	396
ARHGAP33_chr19_35770564_35793822	ARHGAP33	chr19	35770564	35793822	19	39	1	91	39	39	115
ARHGAP35_chr19_46855997_47010077	ARHGAP35	chr19	46855997	47010077	6	13	57	298	13	70	298
ARHGAP36_chrX_131053346_131094885	ARHGAP36	chrX	131053346	131094885	3	4	11	230	4	13	231
ARHGAP39_chr8_144524179_144690846	ARHGAP39	chr8	144524179	144690846	5	18	23	246	18	41	246
ARHGAP4_chrX_153902378_153931264	ARHGAP4	chrX	153902378	153931264	14	24	5	181	24	26	181
ARHGAP40_chr20_38596809_38655653	ARHGAP40	chr20	38596809	38655653	24	40	16	314	40	71	316
ARHGAP42_chr11_100682288_100998941	ARHGAP42	chr11	100682288	100998941	6	17	41	286	17	60	286
ARHGAP44_chr17_12784498_12996643	ARHGAP44	chr17	12784498	12996643	6	17	34	230	17	58	230
ARHGAP45_chr19_1062167_1091628	ARHGAP45	chr19	1062167	1091628	24	63	29	304	63	96	320
ARHGAP5_chr14_32072304_32164728	ARHGAP5	chr14	32072304	32164728	14	19	28	182	19	38	183
ARHGAP6_chrX_11132544_11670920	ARHGAP6	chrX	11132544	11670920	5	10	22	144	10	27	144
ARHGAP8_chr22_44747575_44867784	ARHGAP8	chr22	44747575	44867784	29	81	15	390	81	99	390
ARHGAP9_chr12_57467269_57484866	ARHGAP9	chr12	57467269	57484866	18	27	6	104	27	32	104
ARHGDIA_chr17_81862721_81876337	ARHGDIA	chr17	81862721	81876337	2	6	18	42	6	21	42
ARHGDIB_chr12_14937031_14966601	ARHGDIB	chr12	14937031	14966601	3	4	11	292	4	16	292
ARHGDIG_chr16_275591_288010	ARHGDIG	chr16	275591	288010	7	10	28	51	10	40	109
ARHGEF1_chr19_41878184_41912452	ARHGEF1	chr19	41878184	41912452	8	13	5	178	13	17	184
ARHGEF10_chr8_1818926_1963641	ARHGEF10	chr8	1818926	1963641	25	157	74	362	157	247	362
ARHGEF10L_chr1_17534698_17702869	ARHGEF10L	chr1	17534698	17702869	22	49	8	168	49	54	168
ARHGEF11_chr1_156929840_157050742	ARHGEF11	chr1	156929840	157050742	10	14	36	360	14	48	360
ARHGEF12_chr11_120331413_120494937	ARHGEF12	chr11	120331413	120494937	10	18	36	306	18	50	306
ARHGEF15_chr17_8305241_8327511	ARHGEF15	chr17	8305241	8327511	16	28	13	139	28	44	168
ARHGEF16_chr1_3449665_3486113	ARHGEF16	chr1	3449665	3486113	15	36	19	309	36	53	310
ARHGEF17_chr11_73303276_73374388	ARHGEF17	chr11	73303276	73374388	20	42	18	223	42	55	224
ARHGEF18_chr19_7343937_7477478	ARHGEF18	chr19	7343937	7477478	34	57	37	298	57	87	298
ARHGEF19_chr1_16192854_16217652	ARHGEF19	chr1	16192854	16217652	13	15	10	93	15	26	93
ARHGEF2_chr1_155941854_155983547	ARHGEF2	chr1	155941854	155983547	4	7	7	230	7	13	230
ARHGEF25_chr12_57606435_57622245	ARHGEF25	chr12	57606435	57622245	6	14	14	32	14	30	60
ARHGEF26_chr3_154116390_154262825	ARHGEF26	chr3	154116390	154262825	12	18	52	278	18	75	279
ARHGEF28_chr5_73621196_73946990	ARHGEF28	chr5	73621196	73946990	41	78	11	188	78	120	188
ARHGEF3_chr3_56722420_56806949	ARHGEF3	chr3	56722420	56806949	5	15	18	353	15	32	353
ARHGEF33_chr2_38884875_38980454	ARHGEF33	chr2	38884875	38980454	11	14	18	272	14	35	273
ARHGEF35_chr7_144181083_144200833	ARHGEF35	chr7	144181083	144200833	11	22	20	196	22	36	196
ARHGEF37_chr5_149576498_149639968	ARHGEF37	chr5	149576498	149639968	24	37	35	379	37	74	380
ARHGEF38_chr4_105547620_105685914	ARHGEF38	chr4	105547620	105685914	13	28	22	185	28	58	185
ARHGEF39_chr9_35654343_35670195	ARHGEF39	chr9	35654343	35670195	8	8	22	40	8	30	40
ARHGEF4_chr2_130831914_131052253	ARHGEF4	chr2	130831914	131052253	25	54	9	144	54	68	144
ARHGEF40_chr14_21065304_21095248	ARHGEF40	chr14	21065304	21095248	25	39	18	164	39	53	190
ARHGEF5_chr7_144350402_144385632	ARHGEF5	chr7	144350402	144385632	48	76	5	186	76	79	214
ARHGEF6_chrX_136660550_136785932	ARHGEF6	chrX	136660550	136785932	7	9	20	246	9	29	246
ARHGEF7_chr13_111110310_111310732	ARHGEF7	chr13	111110310	111310732	7	19	34	274	19	53	274
ARHGEF9_chrX_63629967_63790214	ARHGEF9	chrX	63629967	63790214	3	3	22	165	3	22	165
ARID1A_chr1_26691015_26787104	ARID1A	chr1	26691015	26787104	6	13	8	142	13	20	142
ARID1B_chr6_156772378_157215779	ARID1B	chr6	156772378	157215779	29	41	23	150	41	56	150
ARID2_chr12_45724706_45913037	ARID2	chr12	45724706	45913037	14	20	21	317	20	34	317
ARID3A_chr19_921035_980939	ARID3A	chr19	921035	980939	13	52	252	364	52	299	364
ARID3B_chr15_74536220_74603131	ARID3B	chr15	74536220	74603131	8	14	24	326	14	36	328
ARID3C_chr9_34616049_34634066	ARID3C	chr9	34616049	34634066	10	18	7	65	18	23	65
ARID4A_chr14_58293555_58378876	ARID4A	chr14	58293555	58378876	12	19	13	294	19	30	294
ARID4B_chr1_235161902_235333179	ARID4B	chr1	235161902	235333179	9	19	6	272	19	23	272
ARID5A_chr2_96531752_96557634	ARID5A	chr2	96531752	96557634	7	12	6	96	12	16	103
ARID5B_chr10_61896699_62101944	ARID5B	chr10	61896699	62101944	4	10	25	242	10	39	242
ARIH1_chr15_72469330_72607987	ARIH1	chr15	72469330	72607987	3	5	136	262	5	141	262
ARIH2_chr3_48913842_48991382	ARIH2	chr3	48913842	48991382	2	2	18	198	2	18	198
ARK2C_chr18_46329018_46468140	ARK2C	chr18	46329018	46468140	2	5	67	257	5	71	258
ARK2N_chr18_46169034_46271992	ARK2N	chr18	46169034	46271992	5	6	32	317	6	36	317
ARL1_chr12_101388116_101412772	ARL1	chr12	101388116	101412772	2	2	17	135	2	17	135
ARL10_chr5_176360487_176386909	ARL10	chr5	176360487	176386909	2	5	221	139	5	239	343
ARL11_chr13_49623507_49638872	ARL11	chr13	49623507	49638872	8	11	26	23	11	34	53
ARL13A_chrX_100964708_100995831	ARL13A	chrX	100964708	100995831	4	4	3	225	4	6	225
ARL13B_chr3_93975155_94060678	ARL13B	chr3	93975155	94060678	8	11	14	264	11	23	264
ARL14_chr3_160672160_160683448	ARL14	chr3	160672160	160683448	5	9	10	1	9	18	18
ARL14EP_chr11_30318104_30343223	ARL14EP	chr11	30318104	30343223	2	2	16	149	2	17	156
ARL14EPL_chr5_116027472_116064489	ARL14EPL	chr5	116027472	116064489	4	7	11	384	7	17	386
ARL15_chr5_53878942_54315573	ARL15	chr5	53878942	54315573	1	3	17	206	3	25	206
ARL16_chr17_81676187_81688797	ARL16	chr17	81676187	81688797	2	3	6	26	3	8	26
ARL17A_chr17_46547756_46584691	ARL17A	chr17	46547756	46584691	4	5	40	117	5	42	117
ARL17B_chr17_46329902_46366766	ARL17B	chr17	46329902	46366766	1	1	7	23	1	7	23
ARL2_chr11_65009160_65027184	ARL2	chr11	65009160	65027184	5	6	4	72	6	9	77
ARL2BP_chr16_57240259_57258635	ARL2BP	chr16	57240259	57258635	2	4	15	61	4	18	74
ARL3_chr10_102668731_102719397	ARL3	chr10	102668731	102719397	1	3	46	400	3	47	400
ARL4A_chr7_12682633_12695958	ARL4A	chr7	12682633	12695958	1	4	45	7	4	47	52
ARL4C_chr2_234488041_234502081	ARL4C	chr2	234488041	234502081	1	2	46	48	2	47	48
ARL4D_chr17_43393993_43406137	ARL4D	chr17	43393993	43406137	1	4	18	14	4	21	39
ARL5A_chr2_151793797_151833421	ARL5A	chr2	151793797	151833421	1	4	61	261	4	63	261
ARL5B_chr10_18654431_18686639	ARL5B	chr10	18654431	18686639	1	5	58	221	5	62	251
ARL5C_chr17_39151894_39171161	ARL5C	chr17	39151894	39171161	14	16	5	346	16	20	346
ARL6_chr3_97759758_97806229	ARL6	chr3	97759758	97806229	3	6	24	268	6	29	278
ARL6IP1_chr16_18786669_18806549	ARL6IP1	chr16	18786669	18806549	2	3	13	70	3	15	70
ARL6IP4_chr12_122975681_122987909	ARL6IP4	chr12	122975681	122987909	6	9	5	20	9	13	29
ARL6IP5_chr3_69079937_69111092	ARL6IP5	chr3	69079937	69111092	1	4	23	290	4	26	298
ARL6IP6_chr2_152713620_152767396	ARL6IP6	chr2	152713620	152767396	3	4	32	313	4	35	317
ARL8A_chr1_202128404_202149737	ARL8A	chr1	202128404	202149737	1	5	11	157	5	15	157
ARL8B_chr3_5117292_5185911	ARL8B	chr3	5117292	5185911	2	2	22	298	2	23	299
ARL9_chr4_56500791_56529453	ARL9	chr4	56500791	56529453	15	20	9	278	20	27	284
ARMC1_chr8_65597458_65639177	ARMC1	chr8	65597458	65639177	3	6	23	321	6	28	321
ARMC10_chr7_103070140_103104759	ARMC10	chr7	103070140	103104759	11	14	82	165	14	100	258
ARMC12_chr6_35732032_35754079	ARMC12	chr6	35732032	35754079	6	18	3	263	18	20	269
ARMC2_chr6_108843422_108979476	ARMC2	chr6	108843422	108979476	4	8	10	290	8	19	290
ARMC3_chr10_22923053_23043523	ARMC3	chr10	22923053	23043523	10	17	7	297	17	24	297
ARMC5_chr16_31454501_31472165	ARMC5	chr16	31454501	31472165	12	25	4	47	25	27	73
ARMC6_chr19_19028603_19063176	ARMC6	chr19	19028603	19063176	6	10	8	255	10	16	257
ARMC7_chr17_75104969_75135272	ARMC7	chr17	75104969	75135272	4	5	20	299	5	23	305
ARMC8_chr3_138182301_138303373	ARMC8	chr3	138182301	138303373	2	3	10	246	3	12	246
ARMC9_chr2_231193631_231381848	ARMC9	chr2	231193631	231381848	7	15	61	200	15	97	200
ARMCX1_chrX_101545547_101559700	ARMCX1	chrX	101545547	101559700	5	8	8	27	8	14	56
ARMCX2_chrX_101650281_101664850	ARMCX2	chrX	101650281	101664850	5	13	6	45	13	18	45
ARMCX3_chrX_101618151_101632843	ARMCX3	chrX	101618151	101632843	2	3	10	8	3	11	17
ARMCX4_chrX_101480456_101500807	ARMCX4	chrX	101480456	101500807	61	65	12	38	65	71	97
ARMCX5_chrX_102594515_102609159	ARMCX5	chrX	102594515	102609159	3	7	6	15	7	12	24
ARMCX6_chrX_101610125_101623000	ARMCX6	chrX	101610125	101623000	3	3	5	12	3	7	12
ARMH1_chr1_44669714_44730591	ARMH1	chr1	44669714	44730591	4	6	3	277	6	8	277
ARMH2_chr6_24792335_24803917	ARMH2	chr6	24792335	24803917	5	7	2	16	7	8	16
ARMH3_chr10_101840599_102061173	ARMH3	chr10	101840599	102061173	3	4	14	262	4	17	262
ARMH4_chr14_57995761_58157213	ARMH4	chr14	57995761	58157213	10	22	36	257	22	90	257
ARMS2_chr10_122449653_122462352	ARMS2	chr10	122449653	122462352	4	4	7	33	4	12	39
ARMT1_chr6_151447466_151475101	ARMT1	chr6	151447466	151475101	10	11	7	112	11	17	122
ARNT_chr1_150804713_150881599	ARNT	chr1	150804713	150881599	5	11	51	307	11	59	307
ARNT2_chr15_80399382_80602933	ARNT2	chr15	80399382	80602933	4	10	53	267	10	63	267
ARPC1A_chr7_99320898_99371262	ARPC1A	chr7	99320898	99371262	4	6	1	304	6	6	304
ARPC1B_chr7_99369730_99399816	ARPC1B	chr7	99369730	99399816	3	6	25	281	6	32	294
ARPC2_chr2_218212189_218259348	ARPC2	chr2	218212189	218259348	2	4	6	224	4	9	231
ARPC3_chr12_110429823_110455337	ARPC3	chr12	110429823	110455337	2	2	6	265	2	7	265
ARPC4_chr3_9788082_9812101	ARPC4	chr3	9788082	9812101	1	4	14	244	4	17	269
ARPC5_chr1_183615846_183640783	ARPC5	chr1	183615846	183640783	1	3	50	150	3	50	150
ARPC5L_chr9_124857130_124882733	ARPC5L	chr9	124857130	124882733	2	3	27	157	3	29	178
ARPIN_chr15_89890006_89917952	ARPIN	chr15	89890006	89917952	2	3	80	207	3	80	207
ARPP19_chr15_52542045_52574030	ARPP19	chr15	52542045	52574030	1	1	62	298	1	62	298
ARPP21_chr3_35634525_35799486	ARPP21	chr3	35634525	35799486	7	14	8	264	14	27	264
ARR3_chrX_70263334_70286840	ARR3	chrX	70263334	70286840	3	5	1	162	5	5	162
ARRB1_chr11_75255122_75356661	ARRB1	chr11	75255122	75356661	5	8	65	318	8	78	318
ARRB2_chr17_4705632_4726497	ARRB2	chr17	4705632	4726497	3	7	9	171	7	15	178
ARRDC1_chr9_137600686_137620360	ARRDC1	chr9	137600686	137620360	5	11	5	88	11	15	97
ARRDC2_chr19_18003170_18019102	ARRDC2	chr19	18003170	18019102	14	19	13	94	19	28	109
ARRDC3_chr5_91363631_91388317	ARRDC3	chr5	91363631	91388317	3	5	30	121	5	34	121
ARRDC4_chr15_97955703_97978833	ARRDC4	chr15	97955703	97978833	18	30	49	125	30	79	161
ARRDC5_chr19_4885437_4907896	ARRDC5	chr19	4885437	4907896	7	12	6	394	12	18	394
ARSA_chr22_50617754_50633152	ARSA	chr22	50617754	50633152	14	21	59	100	21	77	100
ARSB_chr5_78772209_78990310	ARSB	chr5	78772209	78990310	7	22	77	359	22	140	359
ARSD_chrX_2898972_2934339	ARSD	chrX	2898972	2934339	11	23	52	315	23	83	315
ARSF_chrX_3036471_3117727	ARSF	chrX	3036471	3117727	9	23	7	189	23	26	189
ARSG_chr17_68286495_68425814	ARSG	chr17	68286495	68425814	12	32	6	304	32	46	304
ARSH_chrX_3001546_3039111	ARSH	chrX	3001546	3039111	11	18	11	235	18	25	235
ARSI_chr5_150291343_150307905	ARSI	chr5	150291343	150307905	7	17	19	59	17	34	59
ARSJ_chr4_113895284_113984647	ARSJ	chr4	113895284	113984647	6	9	40	325	9	50	325
ARSK_chr5_95550101_95610102	ARSK	chr5	95550101	95610102	10	16	7	211	16	22	215
ARSL_chrX_2929521_2969341	ARSL	chrX	2929521	2969341	14	26	13	317	26	47	317
ART1_chr11_3640128_3669416	ART1	chr11	3640128	3669416	9	14	7	322	14	23	325
ART3_chr4_76069709_76117786	ART3	chr4	76069709	76117786	7	8	7	270	8	15	273
ART4_chr12_14820569_14848526	ART4	chr12	14820569	14848526	10	13	29	335	13	47	335
ART5_chr11_3633512_3646992	ART5	chr11	3633512	3646992	15	21	17	109	21	46	109
ARTN_chr1_43928801_43942240	ARTN	chr1	43928801	43942240	3	4	9	25	4	12	37
ARV1_chr1_230974094_231005733	ARV1	chr1	230974094	231005733	3	4	5	253	4	8	255
ARVCF_chr22_19964896_20021823	ARVCF	chr22	19964896	20021823	25	43	27	257	43	64	257
ARX_chrX_24998694_25020965	ARX	chrX	24998694	25020965	4	5	16	99	5	19	99
AS3MT_chr10_102864470_102906899	AS3MT	chr10	102864470	102906899	2	12	32	343	12	43	349
ASAH1_chr8_18050992_18089107	ASAH1	chr8	18050992	18089107	6	9	35	286	9	49	286
ASAH2_chr10_50179861_50256516	ASAH2	chr10	50179861	50256516	12	25	118	364	25	158	364
ASAH2B_chr10_50734936_50764255	ASAH2B	chr10	50734936	50764255	2	4	81	128	4	83	180
ASAP1_chr8_130047104_130448674	ASAP1	chr8	130047104	130448674	4	13	32	308	13	51	308
ASAP2_chr2_9201812_9410678	ASAP2	chr2	9201812	9410678	4	15	23	210	15	37	210
ASAP3_chr1_23423563_23489179	ASAP3	chr1	23423563	23489179	7	14	10	327	14	23	327
ASB1_chr2_238421927_238457250	ASB1	chr2	238421927	238457250	2	7	52	185	7	55	207
ASB10_chr7_151170698_151192250	ASB10	chr7	151170698	151192250	19	33	6	150	33	40	150
ASB11_chrX_15276697_15320640	ASB11	chrX	15276697	15320640	8	9	30	263	9	35	264
ASB12_chrX_64219194_64235607	ASB12	chrX	64219194	64235607	9	12	2	47	12	13	47
ASB13_chr10_5633867_5671595	ASB13	chr10	5633867	5671595	9	16	42	421	16	60	421
ASB14_chr3_57263342_57297685	ASB14	chr3	57263342	57297685	10	12	13	262	12	24	262
ASB15_chr7_123596821_123644481	ASB15	chr7	123596821	123644481	18	20	51	361	20	87	368
ASB16_chr17_44165704_44184084	ASB16	chr17	44165704	44184084	18	23	9	132	23	30	160
ASB17_chr1_75913873_75937404	ASB17	chr1	75913873	75937404	7	9	3	152	9	11	152
ASB18_chr2_236188459_236269406	ASB18	chr2	236188459	236269406	14	26	22	242	26	42	242
ASB2_chr14_93929166_93981570	ASB2	chr14	93929166	93981570	12	23	6	353	23	33	353
ASB3_chr2_53664980_53791953	ASB3	chr2	53664980	53791953	8	10	15	342	10	33	342
ASB4_chr7_95480943_95545233	ASB4	chr7	95480943	95545233	5	6	25	380	6	34	380
ASB5_chr4_176208673_176274222	ASB5	chr4	176208673	176274222	7	13	20	375	13	31	375
ASB6_chr9_129629605_129647151	ASB6	chr9	129629605	129647151	6	14	35	66	14	44	66
ASB7_chr15_100597589_100656701	ASB7	chr15	100597589	100656701	1	8	26	321	8	36	325
ASB8_chr12_48142789_48162515	ASB8	chr12	48142789	48162515	3	7	46	206	7	54	206
ASB9_chrX_15238987_15275083	ASB9	chrX	15238987	15275083	2	4	20	270	4	23	270
ASCC1_chr10_72091032_72221276	ASCC1	chr10	72091032	72221276	9	9	8	216	9	16	216
ASCC2_chr22_29783611_29843274	ASCC2	chr22	29783611	29843274	15	19	15	349	19	36	349
ASCC3_chr6_100503194_100886329	ASCC3	chr6	100503194	100886329	22	37	19	314	37	56	314
ASCL1_chr12_102952674_102965513	ASCL1	chr12	102952674	102965513	14	23	27	4	23	55	57
ASCL2_chr11_2263498_2275588	ASCL2	chr11	2263498	2275588	5	8	13	24	8	18	24
ASCL3_chr11_8932578_8948016	ASCL3	chr11	8932578	8948016	8	13	1	69	13	13	69
ASCL4_chr12_107769704_107781644	ASCL4	chr12	107769704	107781644	3	4	22	1	4	25	25
ASCL5_chr1_201108943_201132184	ASCL5	chr1	201108943	201132184	7	7	30	136	7	35	136
ASDURF_chr2_189656459_189671401	ASDURF	chr2	189656459	189671401	4	4	6	124	4	8	126
ASF1A_chr6_118889152_118914171	ASF1A	chr6	118889152	118914171	1	1	19	106	1	19	115
ASF1B_chr19_14114512_14141589	ASF1B	chr19	14114512	14141589	2	4	11	242	4	12	242
ASGR1_chr17_7168431_7184370	ASGR1	chr17	7168431	7184370	3	6	7	160	6	13	160
ASGR2_chr17_7096326_7119822	ASGR2	chr17	7096326	7119822	5	17	14	318	17	36	318
ASH1L_chr1_155330268_155567803	ASH1L	chr1	155330268	155567803	11	17	25	182	17	36	182
ASH2L_chr8_38100529_38145080	ASH2L	chr8	38100529	38145080	5	10	9	306	10	20	309
ASIC1_chr12_50052596_50088611	ASIC1	chr12	50052596	50088611	3	10	15	170	10	25	177
ASIC2_chr17_33008087_33298295	ASIC2	chr17	33008087	33298295	3	8	35	239	8	54	239
ASIC3_chr7_151043531_151057754	ASIC3	chr7	151043531	151057754	13	17	8	22	17	24	46
ASIC4_chr2_219509482_219543772	ASIC4	chr2	219509482	219543772	13	37	7	246	37	42	251
ASIC5_chr4_155824729_155871277	ASIC5	chr4	155824729	155871277	5	9	7	180	9	16	180
ASIP_chr20_34236423_34274344	ASIP	chr20	34236423	34274344	2	5	3	249	5	7	253
ASL_chr7_66070819_66098576	ASL	chr7	66070819	66098576	6	15	11	165	15	25	178
ASMT_chrX_1610059_1648081	ASMT	chrX	1610059	1648081	14	18	5	222	18	24	222
ASMTL_chrX_1398139_1457909	ASMTL	chrX	1398139	1457909	23	46	4	184	46	48	184
ASNS_chr7_97846677_97877408	ASNS	chr7	97846677	97877408	6	12	10	232	12	23	232
ASNSD1_chr2_189656459_189675831	ASNSD1	chr2	189656459	189675831	7	12	7	127	12	17	133
ASPA_chr17_3470997_3508405	ASPA	chr17	3470997	3508405	3	5	54	375	5	68	391
ASPDH_chr19_50506603_50518913	ASPDH	chr19	50506603	50518913	9	11	2	27	11	12	27
ASPG_chr14_104080700_104120582	ASPG	chr14	104080700	104120582	12	27	39	252	27	69	263
ASPH_chr8_61495556_61719592	ASPH	chr8	61495556	61719592	8	15	34	257	15	47	257
ASPHD1_chr16_29895488_29911056	ASPHD1	chr16	29895488	29911056	6	8	7	69	8	13	95
ASPHD2_chr22_26424260_26450015	ASPHD2	chr22	26424260	26450015	4	9	43	212	9	54	238
ASPM_chr1_197079127_197151669	ASPM	chr1	197079127	197151669	36	49	9	219	49	53	219
ASPRV1_chr2_69955089_69966631	ASPRV1	chr2	69955089	69966631	5	9	14	1	9	21	21
ASPSCR1_chr17_81972629_82022406	ASPSCR1	chr17	81972629	82022406	11	24	2	314	24	24	316
ASRGL1_chr11_62332448_62398412	ASRGL1	chr11	62332448	62398412	4	10	41	368	10	46	368
ASS1_chr9_130439961_130506274	ASS1	chr9	130439961	130506274	9	15	3	358	15	17	358
ASTE1_chr3_131008875_131031825	ASTE1	chr3	131008875	131031825	10	12	10	105	12	21	105
ASTL_chr2_96117818_96143502	ASTL	chr2	96117818	96143502	9	17	11	131	17	26	131
ASTN1_chr1_176856067_177169712	ASTN1	chr1	176856067	177169712	5	15	20	112	15	41	112
ASTN2_chr9_116418112_117420057	ASTN2	chr9	116418112	117420057	7	25	17	102	25	55	102
ASXL1_chr20_32353331_32444319	ASXL1	chr20	32353331	32444319	15	27	19	282	27	46	282
ASXL2_chr2_25728753_25883487	ASXL2	chr2	25728753	25883487	10	14	52	222	14	61	222
ASXL3_chr18_33573219_33756195	ASXL3	chr18	33573219	33756195	16	26	82	220	26	97	220
ASZ1_chr7_117358222_117432493	ASZ1	chr7	117358222	117432493	7	8	3	295	8	10	295
ATAD1_chr10_87746512_87823226	ATAD1	chr10	87746512	87823226	3	4	20	324	4	22	324
ATAD2_chr8_123314850_123401447	ATAD2	chr8	123314850	123401447	13	27	14	277	27	42	277
ATAD2B_chr2_23743664_23932123	ATAD2B	chr2	23743664	23932123	10	16	15	246	16	32	246
ATAD3A_chr1_1507162_1539685	ATAD3A	chr1	1507162	1539685	19	39	31	350	39	76	362
ATAD3B_chr1_1466765_1502848	ATAD3B	chr1	1466765	1502848	27	40	43	192	40	75	211
ATAD3C_chr1_1444689_1475163	ATAD3C	chr1	1444689	1475163	25	54	196	338	54	220	387
ATAD5_chr17_30826966_30900869	ATAD5	chr17	30826966	30900869	11	19	19	284	19	37	284
ATAT1_chr6_30621874_30651821	ATAT1	chr6	30621874	30651821	7	9	1	226	9	9	234
ATCAY_chr19_3875685_3933082	ATCAY	chr19	3875685	3933082	2	8	47	384	8	53	384
ATE1_chr10_121735424_121933031	ATE1	chr10	121735424	121933031	1	11	23	320	11	52	320
ATF1_chr12_50759101_50826162	ATF1	chr12	50759101	50826162	2	7	17	362	7	24	364
ATF2_chr2_175067259_175173203	ATF2	chr2	175067259	175173203	2	3	13	220	3	15	220
ATF3_chr1_212603761_212625775	ATF3	chr1	212603761	212625775	3	5	13	118	5	17	126
ATF4_chr22_39515562_39527683	ATF4	chr22	39515562	39527683	15	20	4	14	20	23	29
ATF5_chr19_49924205_49938935	ATF5	chr19	49924205	49938935	9	19	15	50	19	46	117
ATF6_chr1_161761320_161969070	ATF6	chr1	161761320	161969070	7	12	65	328	12	77	329
ATF6B_chr6_32110264_32133246	ATF6B	chr6	32110264	32133246	13	16	8	148	16	24	148
ATF7_chr12_53507054_53631382	ATF7	chr12	53507054	53631382	2	6	30	330	6	36	330
ATF7IP_chr12_14360682_14507930	ATF7IP	chr12	14360682	14507930	14	20	41	343	20	53	343
ATF7IP2_chr16_10381061_10488638	ATF7IP2	chr16	10381061	10488638	13	22	24	371	22	41	371
ATG10_chr5_81967023_82261133	ATG10	chr5	81967023	82261133	8	8	45	226	8	57	226
ATG101_chr12_52064978_52082495	ATG101	chr12	52064978	52082495	2	3	19	50	3	22	61
ATG12_chr5_115823200_115846565	ATG12	chr5	115823200	115846565	4	4	48	174	4	51	174
ATG13_chr11_46612553_46679518	ATG13	chr11	46612553	46679518	3	7	23	216	7	28	216
ATG14_chr14_55361391_55416830	ATG14	chr14	55361391	55416830	7	14	41	350	14	57	350
ATG16L1_chr2_233246673_233300669	ATG16L1	chr2	233246673	233300669	5	9	23	284	9	30	289
ATG16L2_chr11_72809411_72834635	ATG16L2	chr11	72809411	72834635	7	8	6	136	8	14	146
ATG2A_chr11_64889546_64922209	ATG2A	chr11	64889546	64922209	33	48	7	217	48	52	217
ATG2B_chr14_96274195_96368341	ATG2B	chr14	96274195	96368341	28	41	63	340	41	97	340
ATG3_chr3_112527510_112566962	ATG3	chr3	112527510	112566962	3	4	7	207	4	10	207
ATG4A_chrX_108086778_108159671	ATG4A	chrX	108086778	108159671	2	5	5	219	5	9	219
ATG4B_chr2_241632693_241678857	ATG4B	chr2	241632693	241678857	6	12	44	355	12	53	362
ATG4C_chr1_62779132_62870516	ATG4C	chr1	62779132	62870516	4	7	12	307	7	18	307
ATG4D_chr19_10538904_10558418	ATG4D	chr19	10538904	10558418	4	11	8	236	11	16	244
ATG5_chr6_106179476_106330760	ATG5	chr6	106179476	106330760	3	5	12	348	5	14	348
ATG7_chr3_11267397_11562665	ATG7	chr3	11267397	11562665	7	10	51	292	10	63	292
ATG9A_chr2_219214380_219234636	ATG9A	chr2	219214380	219234636	9	17	20	78	17	34	78
ATG9B_chr7_151010151_151029494	ATG9B	chr7	151010151	151029494	36	47	11	182	47	53	182
ATIC_chr2_215307059_215354764	ATIC	chr2	215307059	215354764	12	18	9	233	18	28	240
ATL1_chr14_50555145_50638045	ATL1	chr14	50555145	50638045	2	13	8	299	13	20	299
ATL2_chr2_38288954_38382273	ATL2	chr2	38288954	38382273	7	11	37	236	11	53	236
ATL3_chr11_63619087_63676376	ATL3	chr11	63619087	63676376	3	5	29	222	5	32	222
ATM_chr11_108218067_108374102	ATM	chr11	108218067	108374102	23	35	38	304	35	69	304
ATMIN_chr16_81030842_81052350	ATMIN	chr16	81030842	81052350	13	25	56	63	25	75	119
ATN1_chr12_6922959_6947321	ATN1	chr12	6922959	6947321	31	53	12	131	53	66	220
ATOH1_chr4_93823753_93835964	ATOH1	chr4	93823753	93835964	6	8	22	1	8	28	28
ATOH7_chr10_68225595_68237113	ATOH7	chr10	68225595	68237113	3	3	10	1	3	12	12
ATOH8_chr2_85748991_85796383	ATOH8	chr2	85748991	85796383	6	16	45	312	16	86	322
ATOSA_chr15_52576321_52684388	ATOSA	chr15	52576321	52684388	13	22	12	342	22	33	342
ATOSB_chr9_35099117_35120862	ATOSB	chr9	35099117	35120862	11	20	12	160	20	31	160
ATOX1_chr5_151737822_151763631	ATOX1	chr5	151737822	151763631	1	1	6	160	1	6	160
ATP10A_chr15_25673712_25868327	ATP10A	chr15	25673712	25868327	56	83	5	300	83	95	300
ATP10B_chr5_160558120_160857211	ATP10B	chr5	160558120	160857211	25	38	53	236	38	78	236
ATP10D_chr4_47480275_47598486	ATP10D	chr4	47480275	47598486	51	67	17	321	67	92	322
ATP11A_chr13_112685038_112892168	ATP11A	chr13	112685038	112892168	14	48	77	254	48	128	254
ATP11B_chr3_182788504_182926629	ATP11B	chr3	182788504	182926629	8	9	23	316	9	31	316
ATP11C_chrX_139721348_139938053	ATP11C	chrX	139721348	139938053	6	8	35	234	8	42	234
ATP12A_chr13_24675408_24717472	ATP12A	chr13	24675408	24717472	14	30	16	331	30	53	332
ATP13A1_chr19_19640198_19668676	ATP13A1	chr19	19640198	19668676	9	23	4	158	23	26	158
ATP13A2_chr1_16980958_17016928	ATP13A2	chr1	16980958	17016928	9	30	9	287	30	39	287
ATP13A3_chr3_194397677_194492002	ATP13A3	chr3	194397677	194492002	4	8	53	304	8	59	304
ATP13A4_chr3_193393967_193559895	ATP13A4	chr3	193393967	193559895	12	23	29	301	23	77	301
ATP13A5_chr3_193269789_193383753	ATP13A5	chr3	193269789	193383753	34	46	4	265	46	56	265
ATP1A1_chr1_116368244_116409774	ATP1A1	chr1	116368244	116409774	2	14	6	178	14	25	191
ATP1A2_chr1_160110759_160148591	ATP1A2	chr1	160110759	160148591	3	18	28	288	18	47	303
ATP1A3_chr19_41961582_41999230	ATP1A3	chr19	41961582	41999230	1	12	5	265	12	17	265
ATP1A4_chr1_160146603_160191980	ATP1A4	chr1	160146603	160191980	28	63	13	402	63	78	402
ATP1B1_chr1_169101690_169137719	ATP1B1	chr1	169101690	169137719	1	4	27	346	4	30	356
ATP1B2_chr17_7645926_7662770	ATP1B2	chr17	7645926	7662770	5	8	81	30	8	85	116
ATP1B3_chr3_141871643_141931549	ATP1B3	chr3	141871643	141931549	1	4	18	398	4	21	398
ATP1B4_chrX_120357089_120388237	ATP1B4	chrX	120357089	120388237	8	9	29	196	9	40	212
ATP23_chr12_57936567_57964148	ATP23	chr12	57936567	57964148	5	8	23	132	8	36	164
ATP2A1_chr16_28873488_28909466	ATP2A1	chr16	28873488	28909466	10	15	8	309	15	22	314
ATP2A2_chr12_110276247_110356093	ATP2A2	chr12	110276247	110356093	3	10	30	226	10	38	226
ATP2A3_chr17_3918873_3969437	ATP2A3	chr17	3918873	3969437	7	45	39	317	45	104	317
ATP2B1_chr12_89583049_89713838	ATP2B1	chr12	89583049	89713838	4	11	23	330	11	33	330
ATP2B2_chr3_10319023_10510586	ATP2B2	chr3	10319023	10510586	3	37	58	288	37	126	288
ATP2B3_chrX_153512642_153587929	ATP2B3	chrX	153512642	153587929	8	24	53	244	24	82	249
ATP2B4_chr1_203621832_203749081	ATP2B4	chr1	203621832	203749081	9	24	61	317	24	85	317
ATP2C1_chr3_130889084_131008150	ATP2C1	chr3	130889084	131008150	5	8	12	376	8	18	376
ATP2C2_chr16_84363538_84469187	ATP2C2	chr16	84363538	84469187	29	81	15	432	81	109	432
ATP4A_chr19_35545031_35568658	ATP4A	chr19	35545031	35568658	11	34	5	201	34	39	201
ATP4B_chr13_113643804_113663198	ATP4B	chr13	113643804	113663198	7	17	8	220	17	27	220
ATP5F1A_chr18_46075248_46103296	ATP5F1A	chr18	46075248	46103296	4	7	135	273	7	139	273
ATP5F1B_chr12_56633175_56650984	ATP5F1B	chr12	56633175	56650984	3	3	2	65	3	4	65
ATP5F1C_chr10_7783177_7812801	ATP5F1C	chr10	7783177	7812801	2	3	3	164	3	5	166
ATP5F1D_chr19_1236751_1249825	ATP5F1D	chr19	1236751	1249825	3	6	9	18	6	15	30
ATP5F1E_chr20_59020475_59037335	ATP5F1E	chr20	59020475	59037335	4	4	28	60	4	31	60
ATP5IF1_chr1_28231124_28243100	ATP5IF1	chr1	28231124	28243100	2	2	3	17	2	4	18
ATP5MC1_chr17_48887787_48900871	ATP5MC1	chr17	48887787	48900871	1	1	5	18	1	5	19
ATP5MC2_chr12_53660170_53681083	ATP5MC2	chr12	53660170	53681083	1	3	1	245	3	3	245
ATP5MC3_chr2_175171258_175186710	ATP5MC3	chr2	175171258	175186710	3	6	28	49	6	31	49
ATP5ME_chr4_667436_679276	ATP5ME	chr4	667436	679276	2	2	2	27	2	3	27
ATP5MF_chr7_99453195_99471167	ATP5MF	chr7	99453195	99471167	3	4	3	87	4	6	87
ATP5MG_chr11_118396606_118414847	ATP5MG	chr11	118396606	118414847	3	3	7	69	3	9	74
ATP5MGL_chr22_42634803_42645601	ATP5MGL	chr22	42634803	42645601	3	5	24	1	5	27	27
ATP5MJ_chr14_103907288_103926529	ATP5MJ	chr14	103907288	103926529	4	4	8	188	4	11	188
ATP5MK_chr10_103384050_103401475	ATP5MK	chr10	103384050	103401475	1	1	4	80	1	4	80
ATP5PB_chr1_111444464_111467773	ATP5PB	chr1	111444464	111467773	5	9	26	118	9	32	141
ATP5PD_chr17_75033863_75051969	ATP5PD	chr17	75033863	75051969	1	2	5	126	2	6	126
ATP5PF_chr21_25719500_25739904	ATP5PF	chr21	25719500	25739904	2	2	3	187	2	4	187
ATP5PO_chr21_33898453_33920804	ATP5PO	chr21	33898453	33920804	5	9	3	162	9	11	162
ATP6AP1_chrX_154423677_154441516	ATP6AP1	chrX	154423677	154441516	9	11	8	51	11	21	60
ATP6AP2_chrX_40575970_40611848	ATP6AP2	chrX	40575970	40611848	6	9	9	196	9	17	201
ATP6V0A1_chr17_42453878_42527579	ATP6V0A1	chr17	42453878	42527579	5	9	16	273	9	24	276
ATP6V0A2_chr12_123707353_123766755	ATP6V0A2	chr12	123707353	123766755	10	15	40	193	15	49	197
ATP6V0A4_chr7_138701294_138803196	ATP6V0A4	chr7	138701294	138803196	15	49	14	376	49	85	376
ATP6V0B_chr1_43969960_43983295	ATP6V0B	chr1	43969960	43983295	2	3	5	27	3	8	32
ATP6V0C_chr16_2508952_2525218	ATP6V0C	chr16	2508952	2525218	1	4	9	77	4	12	88
ATP6V0D1_chr16_67433019_67486157	ATP6V0D1	chr16	67433019	67486157	1	2	14	152	2	15	152
ATP6V0D2_chr8_86093910_86159225	ATP6V0D2	chr8	86093910	86159225	7	9	8	356	9	16	356
ATP6V0E1_chr5_172978771_173040445	ATP6V0E1	chr5	172978771	173040445	1	2	12	286	2	13	286
ATP6V0E2_chr7_149868969_149885695	ATP6V0E2	chr7	149868969	149885695	2	2	32	54	2	33	73
ATP6V1A_chr3_113742035_113817056	ATP6V1A	chr3	113742035	113817056	1	1	23	289	1	23	290
ATP6V1B1_chr2_70930900_70970431	ATP6V1B1	chr2	70930900	70970431	10	36	12	414	36	45	414
ATP6V1B2_chr8_20192381_20226696	ATP6V1B2	chr8	20192381	20226696	3	5	10	198	5	14	203
ATP6V1C1_chr8_103016083_103078051	ATP6V1C1	chr8	103016083	103078051	3	7	40	293	7	46	304
ATP6V1C2_chr2_10716630_10790110	ATP6V1C2	chr2	10716630	10790110	7	18	26	351	18	47	351
ATP6V1D_chr14_67332872_67364804	ATP6V1D	chr14	67332872	67364804	1	3	5	204	3	7	204
ATP6V1E1_chr22_17587136_17633749	ATP6V1E1	chr22	17587136	17633749	4	8	14	324	8	20	324
ATP6V1E2_chr2_46506847_46547577	ATP6V1E2	chr2	46506847	46547577	6	9	11	307	9	20	307
ATP6V1F_chr7_128857856_128870847	ATP6V1F	chr7	128857856	128870847	3	4	5	48	4	8	55
ATP6V1FNB_chr7_128861330_128877047	ATP6V1FNB	chr7	128861330	128877047	9	13	38	32	13	49	70
ATP6V1G1_chr9_114582769_114603879	ATP6V1G1	chr9	114582769	114603879	3	3	19	200	3	21	212
ATP6V1G2_chr6_31539444_31551608	ATP6V1G2	chr6	31539444	31551608	3	3	7	20	3	9	20
ATP6V1G3_chr1_198518222_198545680	ATP6V1G3	chr1	198518222	198545680	3	4	2	141	4	5	141
ATP6V1H_chr8_53710543_53848245	ATP6V1H	chr8	53710543	53848245	3	6	7	286	6	12	286
ATP7A_chrX_77905693_78055395	ATP7A	chrX	77905693	78055395	14	17	29	232	17	42	232
ATP7B_chr13_51927669_52016450	ATP7B	chr13	51927669	52016450	18	35	24	279	35	63	279
ATP8A1_chr4_42403373_42662105	ATP8A1	chr4	42403373	42662105	6	11	38	310	11	66	310
ATP8A2_chr13_25366974_26030851	ATP8A2	chr13	25366974	26030851	1	21	74	122	21	109	122
ATP8B1_chr18_57641426_57808315	ATP8B1	chr18	57641426	57808315	12	20	50	314	20	62	314
ATP8B2_chr1_154320525_154356304	ATP8B2	chr1	154320525	154356304	12	26	31	172	26	52	197
ATP8B3_chr19_1777075_1817276	ATP8B3	chr19	1777075	1817276	24	75	22	387	75	101	387
ATP8B4_chr15_49853238_50124233	ATP8B4	chr15	49853238	50124233	17	21	31	253	21	64	253
ATP9A_chr20_51591514_51773390	ATP9A	chr20	51591514	51773390	3	21	81	312	21	124	312
ATP9B_chr18_79064394_79383283	ATP9B	chr18	79064394	79383283	17	39	14	297	39	60	297
ATPAF1_chr1_46627737_46673364	ATPAF1	chr1	46627737	46673364	3	4	30	248	4	34	248
ATPAF2_chr17_18013021_18044168	ATPAF2	chr17	18013021	18044168	5	6	10	272	6	14	272
ATPSCKMT_chr5_10220507_10254888	ATPSCKMT	chr5	10220507	10254888	8	14	23	233	14	37	233
ATR_chr3_142444235_142583733	ATR	chr3	142444235	142583733	12	21	2	320	21	22	320
ATRAID_chr2_27207041_27222157	ATRAID	chr2	27207041	27222157	6	8	7	29	8	13	35
ATRIP_chr3_48441737_48472645	ATRIP	chr3	48441737	48472645	7	13	22	157	13	31	177
ATRN_chr20_3466018_3656118	ATRN	chr20	3466018	3656118	17	32	38	220	32	77	220
ATRNL1_chr10_115088365_115953999	ATRNL1	chr10	115088365	115953999	2	16	48	128	16	70	128
ATRX_chrX_77499880_77791216	ATRX	chrX	77499880	77791216	6	14	21	218	14	38	218
ATXN1_chr6_16294112_16766460	ATXN1	chr6	16294112	16766460	38	62	49	182	62	110	182
ATXN10_chr22_45666834_45850307	ATXN10	chr22	45666834	45850307	3	3	18	316	3	20	316
ATXN1L_chr16_71840976_71862328	ATXN1L	chr16	71840976	71862328	8	13	43	44	13	56	100
ATXN2_chr12_111447214_111604315	ATXN2	chr12	111447214	111604315	20	30	8	298	30	42	298
ATXN2L_chr16_28817999_28842232	ATXN2L	chr16	28817999	28842232	12	28	16	109	28	40	131
ATXN3_chr14_92053552_92111582	ATXN3	chr14	92053552	92111582	54	65	120	393	65	188	393
ATXN3L_chrX_13313647_13325053	ATXN3L	chrX	13313647	13325053	7	9	5	1	9	13	13
ATXN7_chr3_63858867_64008462	ATXN7	chr3	63858867	64008462	28	38	67	296	38	99	298
ATXN7L1_chr7_105599772_105881599	ATXN7L1	chr7	105599772	105881599	7	13	64	252	13	76	252
ATXN7L2_chr1_109478905_109497734	ATXN7L2	chr1	109478905	109497734	8	12	3	36	12	14	44
ATXN7L3_chr17_44186805_44204884	ATXN7L3	chr17	44186805	44204884	1	6	30	90	6	35	90
ATXN7L3B_chr12_74532835_74550430	ATXN7L3B	chr12	74532835	74550430	1	4	80	1	4	80	80
AUH_chr9_91208823_91366918	AUH	chr9	91208823	91366918	5	9	4	347	9	12	347
AUNIP_chr1_25829006_25864457	AUNIP	chr1	25829006	25864457	8	11	22	227	11	32	227
AUP1_chr2_74521652_74534706	AUP1	chr2	74521652	74534706	4	7	2	24	7	8	24
AURKA_chr20_56364390_56397215	AURKA	chr20	56364390	56397215	4	6	11	270	6	18	270
AURKAIP1_chr1_1368736_1380207	AURKAIP1	chr1	1368736	1380207	7	8	5	19	8	12	20
AURKB_chr17_8199734_8215575	AURKB	chr17	8199734	8215575	6	7	2	101	7	8	101
AURKC_chr19_57226023_57240548	AURKC	chr19	57226023	57240548	4	8	11	45	8	18	60
AUTS2_chr7_69593475_70798506	AUTS2	chr7	69593475	70798506	5	11	36	76	11	42	76
AVEN_chr15_33861227_34044204	AVEN	chr15	33861227	34044204	11	12	7	266	12	17	266
AVIL_chr12_57792380_57823734	AVIL	chr12	57792380	57823734	13	19	7	230	19	23	230
AVL9_chr7_32490489_32593726	AVL9	chr7	32490489	32593726	4	12	143	328	12	152	330
AVP_chr20_3077556_3089724	AVP	chr20	3077556	3089724	3	5	3	38	5	7	38
AVPI1_chr10_97672424_97692241	AVPI1	chr10	97672424	97692241	6	7	7	331	7	15	331
AVPR1A_chr12_63137759_63156201	AVPR1A	chr12	63137759	63156201	9	13	57	142	13	65	142
AVPR1B_chr1_206101936_206122388	AVPR1B	chr1	206101936	206122388	8	14	86	124	14	91	124
AVPR2_chrX_153899673_153912166	AVPR2	chrX	153899673	153912166	13	19	12	9	19	26	30
AWAT1_chrX_70229655_70245659	AWAT1	chrX	70229655	70245659	3	5	4	77	5	8	90
AWAT2_chrX_70035542_70054938	AWAT2	chrX	70035542	70054938	4	7	10	78	7	14	78
AXDND1_chr1_179360971_179559735	AXDND1	chr1	179360971	179559735	24	34	1	356	34	34	356
AXIN1_chr16_282440_357723	AXIN1	chr16	282440	357723	11	32	49	375	32	77	375
AXIN2_chr17_65523563_65566648	AXIN2	chr17	65523563	65566648	16	29	26	323	29	55	323
AXL_chr19_41214223_41266766	AXL	chr19	41214223	41266766	8	14	58	288	14	73	300
AZGP1_chr7_99961730_99981031	AZGP1	chr7	99961730	99981031	6	11	2	161	11	12	161
AZI2_chr3_28316047_28353824	AZI2	chr3	28316047	28353824	2	2	22	159	2	23	159
AZIN1_chr8_102821308_102869163	AZIN1	chr8	102821308	102869163	4	7	28	292	7	32	292
AZIN2_chr1_33076153_33128492	AZIN2	chr1	33076153	33128492	8	11	25	223	11	35	228
AZU1_chr19_822837_837018	AZU1	chr19	822837	837018	9	17	5	86	17	20	103
B2M_chr15_44706517_44723145	B2M	chr15	44706517	44723145	1	1	6	44	1	6	46
B3GALNT1_chr3_161078883_161110349	B3GALNT1	chr3	161078883	161110349	2	2	28	141	2	29	141
B3GALNT2_chr1_235442190_235509452	B3GALNT2	chr1	235442190	235509452	4	5	69	338	5	72	338
B3GALT1_chr2_167288001_167879045	B3GALT1	chr2	167288001	167879045	1	3	50	118	3	51	118
B3GALT2_chr1_193173730_193191613	B3GALT2	chr1	193173730	193191613	3	6	19	52	6	24	52
B3GALT4_chr6_33272123_33283825	B3GALT4	chr6	33272123	33283825	2	8	7	1	8	14	14
B3GALT5_chr21_39607940_39678137	B3GALT5	chr21	39607940	39678137	4	7	124	331	7	126	331
B3GALT6_chr1_1227237_1240041	B3GALT6	chr1	1227237	1240041	9	13	25	1	13	36	36
B3GALT9_chr9_120788467_120806787	B3GALT9	chr9	120788467	120806787	9	9	30	61	9	37	115
B3GAT1_chr11_134373508_134417242	B3GAT1	chr11	134373508	134417242	3	4	56	338	4	63	338
B3GAT2_chr6_70851679_70962060	B3GAT2	chr6	70851679	70962060	2	4	111	314	4	111	314
B3GAT3_chr11_62610296_62626986	B3GAT3	chr11	62610296	62626986	4	5	4	88	5	8	88
B3GLCT_chr13_31194975_31337276	B3GLCT	chr13	31194975	31337276	7	13	25	266	13	39	266
B3GNT2_chr2_62191115_62229731	B3GNT2	chr2	62191115	62229731	6	14	23	261	14	35	272
B3GNT3_chr19_17790138_17818576	B3GNT3	chr19	17790138	17818576	9	12	38	290	12	50	303
B3GNT4_chr12_122198709_122213952	B3GNT4	chr12	122198709	122213952	13	16	37	30	16	58	83
B3GNT5_chr3_183248253_183278385	B3GNT5	chr3	183248253	183278385	5	5	19	237	5	23	251
B3GNT6_chr11_77029398_77046973	B3GNT6	chr11	77029398	77046973	7	12	36	81	12	49	127
B3GNT7_chr2_231390710_231406164	B3GNT7	chr2	231390710	231406164	7	11	41	26	11	51	80
B3GNT8_chr19_41420359_41432374	B3GNT8	chr19	41420359	41432374	11	20	9	33	20	29	33
B3GNT9_chr16_67143104_67155998	B3GNT9	chr16	67143104	67155998	4	8	12	20	8	18	20
B3GNTL1_chr17_82937149_83056770	B3GNTL1	chr17	82937149	83056770	7	30	39	261	30	94	261
B4GALNT1_chr12_57618409_57638201	B4GALNT1	chr12	57618409	57638201	6	13	32	79	13	44	79
B4GALNT2_chr17_49127769_49181840	B4GALNT2	chr17	49127769	49181840	13	18	57	353	18	68	353
B4GALNT3_chr12_454939_568509	B4GALNT3	chr12	454939	568509	27	50	96	394	50	206	394
B4GALNT4_chr11_364499_387117	B4GALNT4	chr11	364499	387117	24	39	7	182	39	51	182
B4GALT1_chr9_33105642_33172336	B4GALT1	chr9	33105642	33172336	6	7	72	353	7	77	353
B4GALT2_chr1_43974210_43996168	B4GALT2	chr1	43974210	43996168	5	10	12	210	10	22	228
B4GALT3_chr1_161166310_161182507	B4GALT3	chr1	161166310	161182507	2	5	7	48	5	11	48
B4GALT4_chr3_119206742_119245878	B4GALT4	chr3	119206742	119245878	4	9	20	223	9	30	223
B4GALT5_chr20_49627945_49718878	B4GALT5	chr20	49627945	49718878	4	9	60	364	9	66	364
B4GALT6_chr18_31617246_31689581	B4GALT6	chr18	31617246	31689581	5	7	38	287	7	43	287
B4GALT7_chr5_177595132_177615330	B4GALT7	chr5	177595132	177615330	5	12	9	180	12	20	192
B4GAT1_chr11_66340374_66352629	B4GAT1	chr11	66340374	66352629	3	7	5	13	7	11	13
B9D1_chr17_19338175_19367723	B9D1	chr17	19338175	19367723	2	3	8	135	3	10	135
B9D2_chr19_41349417_41369149	B9D2	chr19	41349417	41369149	4	4	8	109	4	11	109
BAALC_chr8_103135725_103235305	BAALC	chr8	103135725	103235305	2	5	24	291	5	26	293
BAAT_chr9_101355417_101390006	BAAT	chr9	101355417	101390006	9	13	26	175	13	37	175
BABAM1_chr19_17262443_17284337	BABAM1	chr19	17262443	17284337	2	6	3	214	6	8	216
BABAM2_chr2_27885729_28343901	BABAM2	chr2	27885729	28343901	2	2	5	158	2	6	158
BACE1_chr11_117280698_117321256	BACE1	chr11	117280698	117321256	4	9	33	243	9	41	243
BACE2_chr21_41163160_41287530	BACE2	chr21	41163160	41287530	2	6	63	271	6	69	271
BACH1_chr21_29293922_29351148	BACH1	chr21	29293922	29351148	6	8	39	271	8	45	287
BACH2_chr6_89921528_90301843	BACH2	chr6	89921528	90301843	5	15	137	194	15	154	194
BAD_chr11_64264830_64289665	BAD	chr11	64264830	64289665	2	4	9	350	4	12	350
BAG1_chr9_33247471_33269708	BAG1	chr9	33247471	33269708	1	11	47	121	11	55	121
BAG2_chr6_57167326_57194833	BAG2	chr6	57167326	57194833	1	1	38	62	1	38	88
BAG3_chr10_119646380_119682819	BAG3	chr10	119646380	119682819	14	22	12	314	22	38	326
BAG4_chr8_38171855_38218301	BAG4	chr8	38171855	38218301	7	9	27	304	9	35	304
BAG5_chr14_103551551_103567657	BAG5	chr14	103551551	103567657	3	5	26	49	5	29	49
BAG6_chr6_31634028_31657661	BAG6	chr6	31634028	31657661	5	18	5	281	18	22	281
BAHCC1_chr17_81390457_81471331	BAHCC1	chr17	81390457	81471331	57	107	38	328	107	142	328
BAHD1_chr15_40435953_40473236	BAHD1	chr15	40435953	40473236	10	13	20	230	13	33	243
BAIAP2_chr17_81030151_81122434	BAIAP2	chr17	81030151	81122434	3	16	49	375	16	64	375
BAIAP2L1_chr7_98286650_98406090	BAIAP2L1	chr7	98286650	98406090	8	16	21	297	16	35	297
BAIAP2L2_chr22_38079900_38115684	BAIAP2L2	chr22	38079900	38115684	8	8	4	18	8	11	18
BAIAP3_chr16_1328645_1354439	BAIAP3	chr16	1328645	1354439	17	37	36	179	37	75	205
BAK1_chr6_33567552_33585276	BAK1	chr6	33567552	33585276	2	4	12	97	4	14	97
BAMBI_chr10_28672521_28687932	BAMBI	chr10	28672521	28687932	4	7	22	54	7	27	73
BANF1_chr11_65997503_66009149	BANF1	chr11	65997503	66009149	1	2	3	12	2	4	14
BANF2_chr20_17694966_17740871	BANF2	chr20	17694966	17740871	4	6	4	284	6	12	284
BANK1_chr4_101785730_102079812	BANK1	chr4	101785730	102079812	12	20	7	284	20	38	284
BANP_chr16_87946434_88082316	BANP	chr16	87946434	88082316	2	33	20	349	33	58	349
BAP1_chr3_52396008_52415008	BAP1	chr3	52396008	52415008	5	10	10	68	10	19	68
BARD1_chr2_214720646_214814683	BARD1	chr2	214720646	214814683	23	33	71	338	33	106	338
BARHL1_chr9_132577606_132595252	BARHL1	chr9	132577606	132595252	1	6	7	110	6	12	120
BARHL2_chr1_90706539_90722302	BARHL2	chr1	90706539	90722302	5	10	7	103	10	16	103
BARX1_chr9_93946627_93960355	BARX1	chr9	93946627	93960355	5	7	11	29	7	17	29
BARX2_chr11_129370848_129457279	BARX2	chr11	129370848	129457279	3	5	24	387	5	30	387
BASP1_chr5_17212631_17281834	BASP1	chr5	17212631	17281834	5	8	58	346	8	66	351
BATF_chr14_75517469_75551992	BATF	chr14	75517469	75551992	1	2	7	299	2	8	301
BATF2_chr11_64982945_65001971	BATF2	chr11	64982945	65001971	6	8	15	86	8	22	86
BATF3_chr1_212681417_212704840	BATF3	chr1	212681417	212704840	5	8	6	297	8	13	297
BAX_chr19_48949875_48966798	BAX	chr19	48949875	48966798	3	4	5	221	4	8	227
BAZ1A_chr14_34747731_34880360	BAZ1A	chr14	34747731	34880360	6	14	12	380	14	23	380
BAZ1B_chr7_73435406_73527293	BAZ1B	chr7	73435406	73527293	3	7	15	199	7	20	199
BAZ2A_chr12_56590596_56635326	BAZ2A	chr12	56590596	56635326	11	18	83	270	18	93	270
BAZ2B_chr2_159313979_159621548	BAZ2B	chr2	159313979	159621548	21	32	9	216	32	48	216
BBC3_chr19_47215824_47236199	BBC3	chr19	47215824	47236199	2	2	34	244	2	36	244
BBIP1_chr10_110893730_110924180	BBIP1	chr10	110893730	110924180	2	2	20	172	2	20	172
BBLN_chr9_128155265_128168924	BBLN	chr9	128155265	128168924	2	2	6	48	2	7	53
BBOF1_chr14_74014349_74071092	BBOF1	chr14	74014349	74071092	15	19	16	382	19	31	382
BBOX1_chr11_27035815_27132809	BBOX1	chr11	27035815	27132809	2	9	15	296	9	30	296
BBS1_chr11_66505635_66538598	BBS1	chr11	66505635	66538598	8	13	17	254	13	28	266
BBS10_chr12_76339474_76353415	BBS10	chr12	76339474	76353415	6	11	14	28	11	24	28
BBS12_chr4_122727704_122749939	BBS12	chr4	122727704	122749939	19	27	10	118	27	32	132
BBS2_chr16_56479385_56525024	BBS2	chr16	56479385	56525024	6	13	6	281	13	19	281
BBS4_chr15_72681207_72743473	BBS4	chr15	72681207	72743473	10	13	11	395	13	23	395
BBS5_chr2_169474494_169511655	BBS5	chr2	169474494	169511655	4	8	49	246	8	52	265
BBS7_chr4_121819329_121875474	BBS7	chr4	121819329	121875474	3	5	13	275	5	18	275
BBS9_chr7_33124564_33611069	BBS9	chr7	33124564	33611069	15	26	19	268	26	54	268
BBX_chr3_107517962_107816339	BBX	chr3	107517962	107816339	8	12	59	222	12	71	222
BCAM_chr19_44804103_44826421	BCAM	chr19	44804103	44826421	16	33	9	147	33	44	191
BCAN_chr1_156637117_156664528	BCAN	chr1	156637117	156664528	10	19	6	318	19	28	318
BCAP29_chr7_107575246_107625478	BCAP29	chr7	107575246	107625478	1	1	19	364	1	19	365
BCAP31_chrX_153695492_153729387	BCAP31	chrX	153695492	153729387	3	4	7	164	4	10	164
BCAR1_chr16_75223181_75256624	BCAR1	chr16	75223181	75256624	24	43	27	285	43	72	285
BCAR3_chr1_93556741_93686837	BCAR3	chr1	93556741	93686837	15	22	6	198	22	31	198
BCAS1_chr20_53938541_54075594	BCAS1	chr20	53938541	54075594	37	47	68	359	47	155	359
BCAS2_chr1_114562557_114586615	BCAS2	chr1	114562557	114586615	2	5	5	215	5	9	215
BCAS3_chr17_60672851_61397831	BCAS3	chr17	60672851	61397831	4	10	3	74	10	16	74
BCAS4_chr20_50790061_50882177	BCAS4	chr20	50790061	50882177	6	9	10	270	9	26	270
BCAT1_chr12_24805024_24954101	BCAT1	chr12	24805024	24954101	6	8	135	322	8	140	322
BCAT2_chr19_48790064_48816029	BCAT2	chr19	48790064	48816029	6	6	4	245	6	9	245
BCCIP_chr10_125818546_125841551	BCCIP	chr10	125818546	125841551	3	3	4	175	3	6	178
BCDIN3D_chr12_49831043_49848106	BCDIN3D	chr12	49831043	49848106	8	12	44	61	12	51	61
BCHE_chr3_165767904_165842423	BCHE	chr3	165767904	165842423	7	8	10	249	8	16	249
BCKDHA_chr19_41392818_41430002	BCKDHA	chr19	41392818	41430002	4	16	5	266	16	21	270
BCKDHB_chr6_80101671_80351270	BCKDHB	chr6	80101671	80351270	3	5	38	294	5	42	294
BCKDK_chr16_31103386_31117791	BCKDK	chr16	31103386	31117791	5	6	4	16	6	9	25
BCL10_chr1_85260776_85281632	BCL10	chr1	85260776	85281632	3	4	36	114	4	39	114
BCL11A_chr2_60452194_60558654	BCL11A	chr2	60452194	60558654	4	9	68	260	9	86	260
BCL11B_chr14_99164287_99277197	BCL11B	chr14	99164287	99277197	4	10	92	348	10	106	348
BCL2_chr18_63118346_63324769	BCL2	chr18	63118346	63324769	3	5	62	264	5	77	264
BCL2A1_chr15_79955892_79976196	BCL2A1	chr15	79955892	79976196	5	7	3	121	7	9	121
BCL2L1_chr20_31659458_31727868	BCL2L1	chr20	31659458	31727868	1	1	6	181	1	6	181
BCL2L10_chr15_52104263_52117775	BCL2L10	chr15	52104263	52117775	5	5	14	153	5	20	153
BCL2L11_chr2_111115914_111173444	BCL2L11	chr2	111115914	111173444	1	2	70	327	2	79	347
BCL2L12_chr19_49660933_49678916	BCL2L12	chr19	49660933	49678916	3	5	4	82	5	8	89
BCL2L13_chr22_17633757_17735855	BCL2L13	chr22	17633757	17735855	8	14	69	306	14	80	306
BCL2L14_chr12_12065939_12104695	BCL2L14	chr12	12065939	12104695	11	26	8	379	26	33	381
BCL2L15_chr1_113871816_113892581	BCL2L15	chr1	113871816	113892581	2	6	100	163	6	103	163
BCL2L2_chr14_23301833_23316751	BCL2L2	chr14	23301833	23316751	2	4	26	7	4	32	38
BCL3_chr19_44743708_44765044	BCL3	chr19	44743708	44765044	5	8	10	174	8	18	206
BCL6_chr3_187716381_187750468	BCL6	chr3	187716381	187750468	6	13	9	365	13	22	365
BCL6B_chr17_7018050_7034644	BCL6B	chr17	7018050	7034644	6	16	18	36	16	32	61
BCL7A_chr12_122016884_122067044	BCL7A	chr12	122016884	122067044	4	11	99	361	11	122	361
BCL7B_chr7_73531356_73562690	BCL7B	chr7	73531356	73562690	1	1	10	183	1	10	183
BCL7C_chr16_30882795_30899077	BCL7C	chr16	30882795	30899077	3	4	3	75	4	6	75
BCL9_chr1_147536501_147631216	BCL9	chr1	147536501	147631216	6	10	29	284	10	42	286
BCL9L_chr11_118891136_118930926	BCL9L	chr11	118891136	118930926	14	32	30	172	32	57	172
BCLAF1_chr6_136251627_136294846	BCLAF1	chr6	136251627	136294846	3	3	63	257	3	65	257
BCLAF3_chrX_19907860_19996061	BCLAF3	chrX	19907860	19996061	3	4	66	203	4	68	203
BCO1_chr16_81233689_81296142	BCO1	chr16	81233689	81296142	14	26	2	393	26	28	393
BCO2_chr11_112170512_112223946	BCO2	chr11	112170512	112223946	18	23	10	364	23	30	364
BCOR_chrX_40046251_40102958	BCOR	chrX	40046251	40102958	11	20	15	247	20	38	247
BCORL1_chrX_129977635_130063071	BCORL1	chrX	129977635	130063071	9	22	16	203	22	34	203
BCR_chr22_23175509_23323037	BCR	chr22	23175509	23323037	10	40	219	291	40	231	292
BCS1L_chr2_218654683_218668443	BCS1L	chr2	218654683	218668443	5	10	2	18	10	11	27
BDH1_chr3_197504783_197560968	BDH1	chr3	197504783	197560968	5	12	235	312	12	239	312
BDH2_chr4_103072592_103104834	BDH2	chr4	103072592	103104834	7	12	24	180	12	36	180
BDKRB1_chr14_96251210_96269763	BDKRB1	chr14	96251210	96269763	8	17	3	112	17	19	131
BDKRB2_chr14_96199839_96249164	BDKRB2	chr14	96199839	96249164	5	9	60	378	9	69	388
BDNF_chr11_27649893_27705455	BDNF	chr11	27649893	27705455	2	3	27	270	3	30	270
BDP1_chr5_71450651_71572820	BDP1	chr5	71450651	71572820	42	52	24	322	52	69	322
BEAN1_chr16_66422295_66487833	BEAN1	chr16	66422295	66487833	6	8	12	285	8	19	285
BECN1_chr17_42805134_42829282	BECN1	chr17	42805134	42829282	2	4	6	96	4	9	96
BECN2_chr1_241952767_241964062	BECN2	chr1	241952767	241964062	9	11	0	1	11	11	11
BEGAIN_chr14_100532147_100592417	BEGAIN	chr14	100532147	100592417	6	16	17	307	16	35	307
BEND2_chrX_18157931_18225886	BEND2	chrX	18157931	18225886	8	13	18	289	13	30	289
BEND3_chr6_107060182_107120515	BEND3	chr6	107060182	107120515	7	19	63	362	19	78	362
BEND4_chr4_42105853_42157655	BEND4	chr4	42105853	42157655	9	14	32	164	14	42	164
BEND5_chr1_48722519_48781891	BEND5	chr1	48722519	48781891	4	8	3	298	8	11	298
BEND6_chr6_56950107_57032346	BEND6	chr6	56950107	57032346	1	2	9	181	2	10	182
BEND7_chr10_13436088_13534014	BEND7	chr10	13436088	13534014	5	12	15	276	12	31	276
BEST1_chr11_61945351_61969461	BEST1	chr11	61945351	61969461	8	25	3	204	25	27	210
BEST2_chr19_12746791_12763458	BEST2	chr19	12746791	12763458	12	18	4	55	18	21	83
BEST3_chr12_69648609_69704303	BEST3	chr12	69648609	69704303	9	13	15	314	13	27	314
BEST4_chr1_44778585_44793170	BEST4	chr1	44778585	44793170	5	8	14	38	8	20	38
BET1_chr7_93988245_94009355	BET1	chr7	93988245	94009355	1	1	9	102	1	9	102
BET1L_chr11_197924_212399	BET1L	chr11	197924	212399	2	4	46	60	4	48	60
BEX1_chrX_103057651_103069171	BEX1	chrX	103057651	103069171	2	2	4	44	2	5	44
BEX2_chrX_103304346_103315990	BEX2	chrX	103304346	103315990	5	7	10	23	7	15	23
BEX3_chrX_103371538_103383164	BEX3	chrX	103371538	103383164	2	2	4	10	2	4	11
BEX4_chrX_103210108_103222246	BEX4	chrX	103210108	103222246	2	2	11	16	2	12	26
BEX5_chrX_102148712_102160977	BEX5	chrX	102148712	102160977	1	1	5	25	1	5	25
BFAR_chr16_14627951_14674236	BFAR	chr16	14627951	14674236	7	9	11	263	9	19	273
BFSP1_chr20_17488905_17536379	BFSP1	chr20	17488905	17536379	12	26	4	377	26	28	377
BFSP2_chr3_133395056_133480208	BFSP2	chr3	133395056	133480208	6	10	2	271	10	11	271
BGLAP_chr1_156237184_156248317	BGLAP	chr1	156237184	156248317	6	9	3	5	9	11	15
BGN_chrX_153489980_153514546	BGN	chrX	153489980	153514546	7	14	91	204	14	116	242
BHLHA15_chr7_98206439_98220457	BHLHA15	chr7	98206439	98220457	3	5	51	12	5	53	62
BHLHA9_chr17_1265444_1276815	BHLHA9	chr17	1265444	1276815	4	10	10	1	10	18	18
BHLHE22_chr8_64575365_64588627	BHLHE22	chr8	64575365	64588627	16	23	16	1	23	37	37
BHLHE23_chr20_63000927_63011964	BHLHE23	chr20	63000927	63011964	7	9	5	1	9	13	13
BHLHE40_chr3_4974437_4990323	BHLHE40	chr3	4974437	4990323	4	7	49	57	7	54	109
BHLHE41_chr12_26115030_26130037	BHLHE41	chr12	26115030	26130037	9	12	27	48	12	39	48
BHMT_chr5_79106809_79137288	BHMT	chr5	79106809	79137288	6	9	8	298	9	16	303
BHMT2_chr5_79064767_79095069	BHMT2	chr5	79064767	79095069	6	11	17	226	11	28	234
BICC1_chr10_58507872_58836435	BICC1	chr10	58507872	58836435	8	12	53	132	12	64	132
BICD1_chr12_32101847_32388633	BICD1	chr12	32101847	32388633	2	10	62	290	10	79	290
BICD2_chr9_92706363_92769833	BICD2	chr9	92706363	92769833	9	16	37	299	16	52	299
BICDL1_chr12_119984236_120099494	BICDL1	chr12	119984236	120099494	2	9	29	292	9	37	292
BICDL2_chr16_3022682_3041944	BICDL2	chr16	3022682	3041944	14	17	10	127	17	30	127
BICRA_chr19_47604134_47708277	BICRA	chr19	47604134	47708277	14	41	13	310	41	53	310
BICRAL_chr6_42777052_42873556	BICRAL	chr6	42777052	42873556	5	8	28	270	8	36	270
BID_chr22_17729138_17779469	BID	chr22	17729138	17779469	4	8	12	355	8	22	355
BIK_chr22_43105750_43134712	BIK	chr22	43105750	43134712	5	5	11	190	5	15	202
BIN1_chr2_127043032_127112154	BIN1	chr2	127043032	127112154	6	18	10	316	18	31	316
BIN2_chr12_51276038_51329174	BIN2	chr12	51276038	51329174	12	20	6	377	20	27	377
BIN3_chr8_22615418_22674121	BIN3	chr8	22615418	22674121	5	12	37	361	12	49	363
BIRC2_chr11_102342214_102383670	BIRC2	chr11	102342214	102383670	6	10	11	294	10	20	299
BIRC3_chr11_102312484_102344403	BIRC3	chr11	102312484	102344403	7	13	42	141	13	50	185
BIRC5_chr17_78209253_78230635	BIRC5	chr17	78209253	78230635	2	4	44	111	4	46	141
BIRC6_chr2_32352023_32623878	BIRC6	chr2	32352023	32623878	13	47	12	274	47	60	274
BIRC7_chr20_63230905_63245495	BIRC7	chr20	63230905	63245495	10	21	6	54	21	26	69
BIVM_chr13_102794119_102846533	BIVM	chr13	102794119	102846533	2	6	36	311	6	40	319
BLACAT1_chr1_205429886_205461045	BLACAT1	chr1	205429886	205461045	5	6	60	214	6	64	214
BLCAP_chr20_37512417_37532876	BLCAP	chr20	37512417	37532876	1	1	14	123	1	14	123
BLID_chr11_122110340_122121215	BLID	chr11	122110340	122121215	2	2	4	1	2	5	5
BLK_chr8_11489387_11569599	BLK	chr8	11489387	11569599	5	19	18	295	19	54	296
BLM_chr15_90712346_90821166	BLM	chr15	90712346	90821166	12	27	11	279	27	44	279
BLMH_chr17_30243203_30296944	BLMH	chr17	30243203	30296944	6	11	6	220	11	17	220
BLNK_chr10_96184171_96276569	BLNK	chr10	96184171	96276569	6	14	48	313	14	83	313
BLOC1S1_chr12_55711046_55724703	BLOC1S1	chr12	55711046	55724703	2	3	2	35	3	4	37
BLOC1S2_chr10_100268293_100291680	BLOC1S2	chr10	100268293	100291680	3	5	25	257	5	28	257
BLOC1S3_chr19_45173784_45186800	BLOC1S3	chr19	45173784	45186800	5	8	35	3	8	44	46
BLOC1S4_chr4_6711174_6722664	BLOC1S4	chr4	6711174	6722664	4	6	12	1	6	17	17
BLOC1S5_chr6_8008567_8069389	BLOC1S5	chr6	8008567	8069389	3	3	19	336	3	21	336
BLOC1S6_chr15_45582379_45614708	BLOC1S6	chr15	45582379	45614708	3	4	28	115	4	31	130
BLTP1_chr4_122147331_122367752	BLTP1	chr4	122147331	122367752	19	45	10	333	45	52	333
BLTP2_chr17_28609446_28650158	BLTP2	chr17	28609446	28650158	16	30	4	189	30	32	189
BLTP3A_chr6_34787083_34882514	BLTP3A	chr6	34787083	34882514	24	33	46	308	33	72	308
BLTP3B_chr12_100032072_100147874	BLTP3B	chr12	100032072	100147874	22	30	2	188	30	30	188
BLVRA_chr7_43753680_43812342	BLVRA	chr7	43753680	43812342	8	14	2	329	14	16	330
BLVRB_chr19_40442768_40470745	BLVRB	chr19	40442768	40470745	3	6	3	335	6	8	335
BLZF1_chr1_169363195_169393305	BLZF1	chr1	169363195	169393305	6	6	10	144	6	15	150
BMAL1_chr11_13272790_13392266	BMAL1	chr11	13272790	13392266	2	6	7	311	6	12	311
BMAL2_chr12_27327836_27430286	BMAL2	chr12	27327836	27430286	5	5	45	298	5	46	300
BMERB1_chr16_15429588_15593259	BMERB1	chr16	15429588	15593259	3	7	23	291	7	33	291
BMF_chr15_40082890_40113879	BMF	chr15	40082890	40113879	2	5	53	389	5	57	389
BMI1_chr10_22316099_22336484	BMI1	chr10	22316099	22336484	1	2	20	49	2	21	61
BMP1_chr8_22160372_22206482	BMP1	chr8	22160372	22206482	11	17	7	400	17	23	400
BMP1_chr8_22160372_22217326	BMP1	chr8	22160372	22217326	13	33	11	402	33	47	403
BMP10_chr2_68855909_68876397	BMP10	chr2	68855909	68876397	6	10	38	80	10	45	80
BMP15_chrX_50905735_50921641	BMP15	chrX	50905735	50921641	12	14	4	41	14	19	59
BMP2_chr20_6762686_6785246	BMP2	chr20	6762686	6785246	8	16	23	134	16	39	159
BMP2K_chr4_78771350_78921365	BMP2K	chr4	78771350	78921365	16	26	25	203	26	43	203
BMP3_chr4_81025708_81062627	BMP3	chr4	81025708	81062627	13	17	56	198	17	65	235
BMP4_chr14_53944736_53961825	BMP4	chr14	53944736	53961825	5	5	15	125	5	20	125
BMP5_chr6_55748653_55880590	BMP5	chr6	55748653	55880590	7	15	34	318	15	62	318
BMP6_chr6_7721099_7886728	BMP6	chr6	7721099	7886728	8	21	41	308	21	71	308
BMP7_chr20_57163753_57271641	BMP7	chr20	57163753	57271641	2	9	28	266	9	38	266
BMP8A_chr1_39486636_39534869	BMP8A	chr1	39486636	39534869	21	36	61	259	36	86	277
BMP8B_chr1_39752182_39793865	BMP8B	chr1	39752182	39793865	21	32	39	251	32	64	251
BMPER_chr7_33900539_34161427	BMPER	chr7	33900539	34161427	8	22	32	232	22	82	232
BMPR1A_chr10_86751619_86932969	BMPR1A	chr10	86751619	86932969	4	8	83	277	8	88	277
BMPR1B_chr4_94752955_95163448	BMPR1B	chr4	94752955	95163448	4	5	61	226	5	64	226
BMPR2_chr2_202371327_202572749	BMPR2	chr2	202371327	202572749	6	8	52	224	8	57	224
BMS1_chr10_42777795_42839937	BMS1	chr10	42777795	42839937	27	38	33	282	38	62	300
BMT2_chr7_112814147_112944875	BMT2	chr7	112814147	112944875	1	2	13	199	2	14	199
BMX_chrX_15495807_15561519	BMX	chrX	15495807	15561519	3	5	1	191	5	5	192
BNC1_chr15_83250884_83289664	BNC1	chr15	83250884	83289664	11	14	10	158	14	22	158
BNC2_chr9_16404503_16875670	BNC2	chr9	16404503	16875670	13	22	110	176	22	118	176
BNIP1_chr5_173139531_173169387	BNIP1	chr5	173139531	173169387	3	5	8	269	5	12	272
BNIP2_chr15_59654146_59694320	BNIP2	chr15	59654146	59694320	2	5	64	243	5	66	243
BNIP3_chr10_131962684_131986923	BNIP3	chr10	131962684	131986923	2	5	14	147	5	19	147
BNIP3L_chr8_26378054_26418127	BNIP3L	chr8	26378054	26418127	2	2	25	265	2	26	269
BNIP5_chr6_36310761_36341888	BNIP5	chr6	36310761	36341888	19	26	14	350	26	41	350
BNIPL_chr1_151031586_151052720	BNIPL	chr1	151031586	151052720	12	14	12	142	14	25	165
BOC_chr3_113206557_113292459	BOC	chr3	113206557	113292459	14	35	56	376	35	103	377
BOD1_chr5_173602145_173621650	BOD1	chr5	173602145	173621650	2	3	19	65	3	21	65
BOD1L1_chr4_13563738_13632725	BOD1L1	chr4	13563738	13632725	30	38	10	222	38	48	222
BOD1L2_chr18_57142087_57155410	BOD1L2	chr18	57142087	57155410	9	15	35	1	15	50	50
BOK_chr2_241553745_241579131	BOK	chr2	241553745	241579131	6	10	50	290	10	60	300
BOLA1_chr1_149894568_149905795	BOLA1	chr1	149894568	149905795	4	6	4	5	6	9	13
BOLA2_chr16_29448593_29459351	BOLA2	chr16	29448593	29459351	2	2	2	4	2	3	4
BOLA2B_chr16_30187932_30198666	BOLA2B	chr16	30187932	30198666	1	1	2	3	1	2	3
BOLA3_chr2_74130400_74152912	BOLA3	chr2	74130400	74152912	2	2	1	231	2	2	231
BOLL_chr2_197721890_197790319	BOLL	chr2	197721890	197790319	4	4	15	265	4	17	265
BOP1_chr8_144257045_144296438	BOP1	chr8	144257045	144296438	19	30	2	376	30	31	376
BORA_chr13_72722923_72761196	BORA	chr13	72722923	72761196	6	10	11	205	10	21	216
BORCS6_chr17_8183345_8195180	BORCS6	chr17	8183345	8195180	6	8	9	1	8	16	16
BORCS7_chr10_102849259_102869961	BORCS7	chr10	102849259	102869961	1	4	19	126	4	22	139
BORCS8_chr19_19171906_19197152	BORCS8	chr19	19171906	19197152	3	4	12	330	4	15	330
BPGM_chr7_134641853_134684816	BPGM	chr7	134641853	134684816	4	6	13	191	6	17	198
BPHL_chr6_3113711_3158578	BPHL	chr6	3113711	3158578	5	10	15	267	10	25	270
BPI_chr20_38299156_38342505	BPI	chr20	38299156	38342505	40	56	6	346	56	79	353
BPIFA1_chr20_33230996_33248306	BPIFA1	chr20	33230996	33248306	1	3	10	158	3	12	166
BPIFA2_chr20_33163159_33186412	BPIFA2	chr20	33163159	33186412	9	14	5	81	14	17	86
BPIFA3_chr20_33212352_33232806	BPIFA3	chr20	33212352	33232806	14	17	4	125	17	21	134
BPIFB1_chr20_33278214_33314871	BPIFB1	chr20	33278214	33314871	23	26	3	268	26	29	272
BPIFB2_chr20_33002704_33028703	BPIFB2	chr20	33002704	33028703	7	14	8	163	14	25	175
BPIFB3_chr20_33048903_33078847	BPIFB3	chr20	33048903	33078847	15	25	3	152	25	28	155
BPIFB4_chr20_33074643_33116751	BPIFB4	chr20	33074643	33116751	24	30	3	280	30	32	282
BPIFB6_chr20_33026648_33049047	BPIFB6	chr20	33026648	33049047	12	15	0	95	15	15	101
BPIFC_chr22_32408845_32469446	BPIFC	chr22	32408845	32469446	18	20	5	417	20	32	417
BPNT1_chr1_220052482_220094788	BPNT1	chr1	220052482	220094788	5	8	21	386	8	28	386
BPNT2_chr8_56952931_56998867	BPNT2	chr8	56952931	56998867	5	6	37	259	6	41	259
BPTF_chr17_67820503_67989378	BPTF	chr17	67820503	67989378	15	32	11	274	32	38	274
BPY2_chrY_22979263_23010465	BPY2	chrY	22979263	23010465	4	4	3	31	4	5	31
BPY2B_chrY_24613004_24644207	BPY2B	chrY	24613004	24644207	1	1	1	2	1	1	2
BPY2C_chrY_25025901_25057104	BPY2C	chrY	25025901	25057104	1	1	1	1	1	1	1
BRAF_chr7_140714337_140929929	BRAF	chr7	140714337	140929929	3	7	32	190	7	39	190
BRAF_chr7_140725665_140929929	BRAF	chr7	140725665	140929929	3	7	61	196	7	64	196
BRAP_chr12_111637146_111690956	BRAP	chr12	111637146	111690956	2	8	11	321	8	17	321
BRAT1_chr7_2532810_2560524	BRAT1	chr7	2532810	2560524	21	35	7	388	35	40	388
BRCA1_chr17_43039295_43130364	BRCA1	chr17	43039295	43130364	21	28	14	276	28	40	276
BRCA2_chr13_32310508_32405268	BRCA2	chr13	32310508	32405268	38	51	41	371	51	89	377
BRCC3_chrX_155066508_155128077	BRCC3	chrX	155066508	155128077	2	2	14	159	2	14	162
BRD1_chr22_49768283_49832873	BRD1	chr22	49768283	49832873	7	19	12	241	19	30	241
BRD2_chr6_32963594_32986501	BRD2	chr6	32963594	32986501	13	34	73	126	34	102	190
BRD3_chr9_134025305_134073026	BRD3	chr9	134025305	134073026	5	21	91	281	21	116	288
BRD3OS_chr9_134020481_134036587	BRD3OS	chr9	134020481	134036587	2	2	86	8	2	87	88
BRD4_chr19_15230519_15337539	BRD4	chr19	15230519	15337539	15	36	76	208	36	110	208
BRD7_chr16_50310957_50373988	BRD7	chr16	50310957	50373988	12	13	41	362	13	50	362
BRD8_chr5_138134770_138183630	BRD8	chr5	138134770	138183630	12	15	4	363	15	17	363
BRD9_chr5_858741_897801	BRD9	chr5	858741	897801	7	13	17	186	13	27	186
BRDT_chr1_91944401_92019421	BRDT	chr1	91944401	92019421	17	22	11	306	22	34	307
BRF1_chr14_105204286_105306001	BRF1	chr14	105204286	105306001	1	3	13	72	3	14	72
BRF2_chr8_37838268_37854861	BRF2	chr8	37838268	37854861	7	11	14	70	11	24	70
BRI3_chr7_98276686_98296545	BRI3	chr7	98276686	98296545	3	6	8	133	6	13	139
BRI3BP_chr12_124988645_125036231	BRI3BP	chr12	124988645	125036231	4	10	100	405	10	131	406
BRICD5_chr16_2204253_2215863	BRICD5	chr16	2204253	2215863	13	17	1	41	17	17	41
BRINP1_chr9_119161629_119374435	BRINP1	chr9	119161629	119374435	4	15	9	236	15	30	236
BRINP2_chr1_177165958_177287422	BRINP2	chr1	177165958	177287422	6	12	18	241	12	32	243
BRINP3_chr1_190092658_190482864	BRINP3	chr1	190092658	190482864	4	4	10	240	4	13	240
BRIP1_chr17_61674139_61868528	BRIP1	chr17	61674139	61868528	11	14	64	265	14	77	265
BRIX1_chr5_34910711_34930996	BRIX1	chr5	34910711	34930996	4	6	3	148	6	8	151
BRK1_chr3_10110675_10132190	BRK1	chr3	10110675	10132190	1	2	9	166	2	10	168
BRME1_chr19_13877348_13911117	BRME1	chr19	13877348	13911117	19	22	15	204	22	31	204
BRMS1_chr11_66332339_66350104	BRMS1	chr11	66332339	66350104	3	6	7	70	6	12	70
BRMS1L_chr14_35821338_35876963	BRMS1L	chr14	35821338	35876963	2	2	10	278	2	11	279
BROX_chr1_222707564_222740187	BROX	chr1	222707564	222740187	4	7	30	136	7	36	168
BRPF1_chr3_9726735_9753015	BRPF1	chr3	9726735	9753015	6	21	11	144	21	32	165
BRPF3_chr6_36191744_36237790	BRPF3	chr6	36191744	36237790	6	14	14	201	14	25	212
BRS3_chrX_136482947_136498780	BRS3	chrX	136482947	136498780	2	3	11	38	3	13	48
BRSK1_chr19_55278997_55317562	BRSK1	chr19	55278997	55317562	6	19	33	290	19	58	311
BRSK2_chr11_1384934_1467689	BRSK2	chr11	1384934	1467689	7	17	78	354	17	99	354
BRWD1_chr21_39180482_39318632	BRWD1	chr21	39180482	39318632	16	26	75	338	26	87	338
BRWD3_chrX_80664503_80814877	BRWD3	chrX	80664503	80814877	6	10	160	265	10	166	265
BSCL2_chr11_62685275_62712424	BSCL2	chr11	62685275	62712424	7	10	3	270	10	11	270
BSDC1_chr1_32359633_32399441	BSDC1	chr1	32359633	32399441	1	3	15	124	3	17	124
BSG_chr19_567596_588493	BSG	chr19	567596	588493	9	19	24	173	19	43	190
BSN_chr3_49549477_49676549	BSN	chr3	49549477	49676549	25	38	34	186	38	62	186
BSND_chr1_54993933_55022172	BSND	chr1	54993933	55022172	5	8	268	158	8	269	337
BSPH1_chr19_47963046_47997170	BSPH1	chr19	47963046	47997170	4	6	5	428	6	13	428
BSPRY_chr9_113344541_113376222	BSPRY	chr9	113344541	113376222	9	15	35	322	15	78	377
BST1_chr4_15698065_15737787	BST1	chr4	15698065	15737787	12	25	11	344	25	36	346
BST2_chr19_17397939_17410630	BST2	chr19	17397939	17410630	4	6	16	37	6	20	37
BSX_chr11_122972570_122986834	BSX	chr11	122972570	122986834	5	7	5	92	7	11	92
BTAF1_chr10_91918770_92036437	BTAF1	chr10	91918770	92036437	8	15	13	329	15	27	329
BTBD1_chr15_83011423_83072252	BTBD1	chr15	83011423	83072252	5	8	21	325	8	27	325
BTBD10_chr11_13383008_13468222	BTBD10	chr11	13383008	13468222	3	7	7	295	7	12	295
BTBD16_chr10_122266296_122343159	BTBD16	chr10	122266296	122343159	16	38	6	350	38	46	351
BTBD17_chr17_74351416_74366868	BTBD17	chr17	74351416	74366868	8	12	4	87	12	15	87
BTBD18_chr11_57738514_57756819	BTBD18	chr11	57738514	57756819	8	11	6	106	11	16	106
BTBD19_chr1_44803523_44820585	BTBD19	chr1	44803523	44820585	5	8	136	99	8	140	273
BTBD2_chr19_1980448_2020714	BTBD2	chr19	1980448	2020714	16	44	29	357	44	83	357
BTBD3_chr20_11912893_11931595	BTBD3	chr20	11912893	11931595	7	10	24	34	10	31	62
BTBD6_chr14_105243533_105256093	BTBD6	chr14	105243533	105256093	6	13	24	5	13	36	38
BTBD7_chr14_93232550_93338036	BTBD7	chr14	93232550	93338036	9	11	64	373	11	71	373
BTBD8_chr1_92075345_92189723	BTBD8	chr1	92075345	92189723	12	15	5	155	15	22	155
BTBD9_chr6_38163451_38644929	BTBD9	chr6	38163451	38644929	2	3	186	224	3	186	224
BTC_chr4_74739759_74799523	BTC	chr4	74739759	74799523	6	7	25	317	7	36	317
BTD_chr3_15596745_15658714	BTD	chr3	15596745	15658714	8	15	86	296	15	99	328
BTF3_chr5_73493442_73510667	BTF3	chr5	73493442	73510667	1	3	6	109	3	8	112
BTF3L4_chr1_52051295_52095716	BTF3L4	chr1	52051295	52095716	1	1	37	262	1	37	264
BTG1_chr12_92135278_92150846	BTG1	chr12	92135278	92150846	3	4	51	65	4	53	65
BTG2_chr1_203300519_203314602	BTG2	chr1	203300519	203314602	5	7	19	47	7	25	67
BTG3_chr21_17588653_17617901	BTG3	chr21	17588653	17617901	3	5	9	129	5	12	129
BTG4_chr11_111489815_111517386	BTG4	chr11	111489815	111517386	4	5	5	122	5	9	122
BTK_chrX_101344450_101391191	BTK	chrX	101344450	101391191	2	6	7	274	6	12	274
BTLA_chr3_112458966_112504472	BTLA	chr3	112458966	112504472	5	5	33	277	5	41	277
BTN1A1_chr6_26495303_26515425	BTN1A1	chr6	26495303	26515425	9	12	16	56	12	24	76
BTN2A1_chr6_26452955_26474637	BTN2A1	chr6	26452955	26474637	9	13	17	84	13	29	100
BTN2A2_chr6_26378108_26399874	BTN2A2	chr6	26378108	26399874	16	19	25	62	19	39	84
BTN3A1_chr6_26397275_26420208	BTN3A1	chr6	26397275	26420208	11	16	27	104	16	39	120
BTN3A2_chr6_26360198_26383312	BTN3A2	chr6	26360198	26383312	8	14	49	211	14	58	250
BTN3A3_chr6_26435504_26458415	BTN3A3	chr6	26435504	26458415	8	18	25	107	18	41	141
BTNL2_chr6_32388339_32412181	BTNL2	chr6	32388339	32412181	17	21	4	198	21	21	198
BTNL3_chr5_180983846_181011727	BTNL3	chr5	180983846	181011727	12	21	10	130	21	28	135
BTNL8_chr5_180894159_180955906	BTNL8	chr5	180894159	180955906	16	26	2	158	26	28	159
BTNL9_chr5_181035266_181066521	BTNL9	chr5	181035266	181066521	12	30	24	278	30	52	292
BTRC_chr10_101349165_101562313	BTRC	chr10	101349165	101562313	6	7	22	266	7	28	266
BUB1_chr2_110632528_110683063	BUB1	chr2	110632528	110683063	4	7	19	170	7	26	170
BUB1B_chr15_40156069_40226123	BUB1B	chr15	40156069	40226123	12	20	6	321	20	25	322
BUB3_chr10_123149402_123175467	BUB3	chr10	123149402	123175467	1	4	84	74	4	87	145
BUD13_chr11_116743173_116777987	BUD13	chr11	116743173	116777987	15	20	9	277	20	25	277
BUD23_chr7_73678597_73703212	BUD23	chr7	73678597	73703212	3	4	10	188	4	13	199
BUD31_chr7_99403969_99424616	BUD31	chr7	99403969	99424616	1	4	7	140	4	10	142
BVES_chr6_105091822_105142157	BVES	chr6	105091822	105142157	5	8	88	196	8	92	196
BYSL_chr6_41916499_41938046	BYSL	chr6	41916499	41938046	13	16	7	105	16	22	116
BZW1_chr2_200806910_200832338	BZW1	chr2	200806910	200832338	2	4	155	77	4	158	221
BZW2_chr7_16641181_16711517	BZW2	chr7	16641181	16711517	1	7	11	404	7	18	404
C10orf105_chr10_71706701_71724778	C10orf105	chr10	71706701	71724778	4	5	36	62	5	39	62
C10orf120_chr10_122692709_122704846	C10orf120	chr10	122692709	122704846	6	10	4	57	10	13	57
C10orf143_chr10_130058896_130115830	C10orf143	chr10	130058896	130115830	3	4	8	314	4	11	314
C10orf53_chr10_49674651_49702532	C10orf53	chr10	49674651	49702532	1	5	37	113	5	39	135
C10orf62_chr10_97584721_97595934	C10orf62	chr10	97584721	97595934	6	6	6	1	6	12	12
C10orf67_chr10_23197696_23349797	C10orf67	chr10	23197696	23349797	9	13	13	326	13	25	326
C10orf71_chr10_49294170_49332492	C10orf71	chr10	49294170	49332492	32	54	46	229	54	115	305
C10orf82_chr10_116658696_116674966	C10orf82	chr10	116658696	116674966	5	8	1	165	8	8	165
C10orf88_chr10_122925901_122959227	C10orf88	chr10	122925901	122959227	8	8	12	119	8	17	119
C10orf90_chr10_126419997_126675693	C10orf90	chr10	126419997	126675693	16	29	12	218	29	70	218
C10orf95_chr10_102444837_102456543	C10orf95	chr10	102444837	102456543	10	12	2	15	12	13	15
C11orf16_chr11_8915076_8937947	C11orf16	chr11	8915076	8937947	16	23	6	120	23	27	120
C11orf21_chr11_2290628_2306918	C11orf21	chr11	2290628	2306918	5	6	31	88	6	39	88
C11orf24_chr11_68256338_68276973	C11orf24	chr11	68256338	68276973	8	11	8	127	11	18	127
C11orf42_chr11_6200557_6216135	C11orf42	chr11	6200557	6216135	6	9	4	55	9	11	65
C11orf52_chr11_111913913_111931871	C11orf52	chr11	111913913	111931871	4	5	8	61	5	11	66
C11orf54_chr11_93736672_93769749	C11orf54	chr11	93736672	93769749	6	6	21	255	6	26	260
C11orf58_chr11_16733647_16763340	C11orf58	chr11	16733647	16763340	1	2	59	201	2	60	247
C11orf65_chr11_108377755_108472529	C11orf65	chr11	108377755	108472529	7	8	5	328	8	12	328
C11orf68_chr11_65911810_65924062	C11orf68	chr11	65911810	65924062	5	9	12	26	9	19	26
C11orf71_chr11_114393532_114405511	C11orf71	chr11	114393532	114405511	4	5	18	1	5	22	22
C11orf80_chr11_66739769_66848516	C11orf80	chr11	66739769	66848516	7	9	13	248	9	20	248
C11orf86_chr11_66970304_66982009	C11orf86	chr11	66970304	66982009	5	8	8	6	8	15	21
C11orf87_chr11_109417190_109434167	C11orf87	chr11	109417190	109434167	4	6	31	22	6	36	66
C11orf91_chr11_33693261_33705826	C11orf91	chr11	33693261	33705826	7	9	6	69	9	15	69
C11orf96_chr11_43937637_43948878	C11orf96	chr11	43937637	43948878	2	3	12	1	3	13	13
C11orf97_chr11_94507461_94537123	C11orf97	chr11	94507461	94537123	7	7	2	192	7	9	193
C11orf98_chr11_62657817_62670210	C11orf98	chr11	62657817	62670210	1	1	6	59	1	6	59
C12orf4_chr12_4482735_4543469	C12orf4	chr12	4482735	4543469	1	3	21	184	3	23	184
C12orf40_chr12_39621183_39726914	C12orf40	chr12	39621183	39726914	11	12	6	339	12	17	340
C12orf42_chr12_103296955_103500968	C12orf42	chr12	103296955	103500968	13	17	8	261	17	26	261
C12orf43_chr12_120995486_121021487	C12orf43	chr12	120995486	121021487	4	13	43	160	13	51	160
C12orf50_chr12_87975035_88034401	C12orf50	chr12	87975035	88034401	10	11	4	209	11	14	209
C12orf54_chr12_48477498_48501524	C12orf54	chr12	48477498	48501524	6	8	4	110	8	11	114
C12orf56_chr12_64259762_64395758	C12orf56	chr12	64259762	64395758	8	16	18	311	16	33	311
C12orf57_chr12_6939022_6951002	C12orf57	chr12	6939022	6951002	2	2	8	21	2	9	29
C12orf60_chr12_14798670_14829415	C12orf60	chr12	14798670	14829415	7	10	4	103	10	11	108
C12orf71_chr12_27076057_27087578	C12orf71	chr12	27076057	27087578	10	14	1	19	14	14	19
C12orf75_chr12_105325691_105376518	C12orf75	chr12	105325691	105376518	2	2	17	356	2	18	356
C12orf76_chr12_110036177_110053522	C12orf76	chr12	110036177	110053522	3	3	12	71	3	15	71
C13orf42_chr13_51077119_51116274	C13orf42	chr13	51077119	51116274	7	9	17	256	9	23	257
C13orf46_chr13_113948705_113979076	C13orf46	chr13	113948705	113979076	7	8	112	248	8	118	248
C14orf119_chr14_23090505_23105456	C14orf119	chr14	23090505	23105456	3	3	54	59	3	56	104
C14orf132_chr14_96034362_96098971	C14orf132	chr14	96034362	96098971	3	5	64	331	5	68	337
C14orf180_chr14_104574764_104595515	C14orf180	chr14	104574764	104595515	2	16	58	90	16	74	144
C14orf28_chr14_44892275_44912257	C14orf28	chr14	44892275	44912257	6	8	20	78	8	27	102
C14orf39_chr14_60430956_60491063	C14orf39	chr14	60430956	60491063	13	15	8	205	15	23	205
C14orf93_chr14_22980894_23015143	C14orf93	chr14	22980894	23015143	7	10	15	314	10	25	314
C15orf39_chr15_75196882_75217169	C15orf39	chr15	75196882	75217169	18	29	9	49	29	37	73
C15orf40_chr15_82989817_83016639	C15orf40	chr15	82989817	83016639	7	7	173	205	7	183	205
C15orf48_chr15_45425610_45438340	C15orf48	chr15	45425610	45438340	2	2	5	27	2	6	33
C15orf61_chr15_67516131_67535146	C15orf61	chr15	67516131	67535146	5	7	31	43	7	35	67
C15orf62_chr15_40764980_40777449	C15orf62	chr15	40764980	40777449	2	4	22	1	4	24	24
C16orf46_chr16_81055980_81082238	C16orf46	chr16	81055980	81082238	10	16	7	216	16	22	216
C16orf54_chr16_29737463_29750990	C16orf54	chr16	29737463	29750990	4	4	24	40	4	27	40
C16orf74_chr16_85702517_85756096	C16orf74	chr16	85702517	85756096	2	2	8	408	2	9	408
C16orf78_chr16_49368804_49404431	C16orf78	chr16	49368804	49404431	9	9	1	163	9	9	167
C16orf82_chr16_27061927_27074166	C16orf82	chr16	27061927	27074166	1	7	30	1	7	33	33
C16orf86_chr16_67661814_67673755	C16orf86	chr16	67661814	67673755	2	6	3	4	6	8	11
C16orf87_chr16_46791603_46836180	C16orf87	chr16	46791603	46836180	1	1	33	227	1	33	227
C16orf89_chr16_5039122_5070956	C16orf89	chr16	5039122	5070956	10	15	6	364	15	20	364
C16orf90_chr16_3488484_3500489	C16orf90	chr16	3488484	3500489	8	9	18	33	9	25	33
C16orf92_chr16_30018198_30029704	C16orf92	chr16	30018198	30029704	1	1	6	7	1	6	11
C16orf95_chr16_87297814_87322392	C16orf95	chr16	87297814	87322392	10	19	11	225	19	28	225
C16orf96_chr16_4551340_4605758	C16orf96	chr16	4551340	4605758	35	44	24	270	44	69	272
C17orf100_chr17_6646762_6658476	C17orf100	chr17	6646762	6658476	2	2	15	1	2	16	16
C17orf107_chr17_4894536_4907934	C17orf107	chr17	4894536	4907934	5	7	31	3	7	38	41
C17orf113_chr17_42033232_42055601	C17orf113	chr17	42033232	42055601	10	19	9	122	19	26	122
C17orf114_chr17_4796159_4807328	C17orf114	chr17	4796159	4807328	4	5	1	19	5	5	19
C17orf49_chr17_7009782_7022520	C17orf49	chr17	7009782	7022520	1	3	1	25	3	3	27
C17orf50_chr17_35755887_35770079	C17orf50	chr17	35755887	35770079	7	7	4	121	7	10	128
C17orf58_chr17_67986099_68001469	C17orf58	chr17	67986099	68001469	7	13	5	186	13	17	186
C17orf67_chr17_56786913_56838920	C17orf67	chr17	56786913	56838920	3	3	18	216	3	18	216
C17orf75_chr17_32323441_32347173	C17orf75	chr17	32323441	32347173	3	5	24	89	5	28	89
C17orf78_chr17_37370985_37397708	C17orf78	chr17	37370985	37397708	7	7	9	405	7	15	405
C17orf80_chr17_73227433_73253959	C17orf80	chr17	73227433	73253959	12	19	18	166	19	33	181
C17orf98_chr17_38830086_38846438	C17orf98	chr17	38830086	38846438	4	5	2	171	5	6	171
C17orf99_chr17_78141385_78171297	C17orf99	chr17	78141385	78171297	10	12	13	409	12	34	414
C18orf21_chr18_35967679_35984278	C18orf21	chr18	35967679	35984278	3	5	2	60	5	6	63
C18orf32_chr18_49472243_49492234	C18orf32	chr18	49472243	49492234	1	3	67	188	3	68	188
C18orf54_chr18_54352906_54387034	C18orf54	chr18	54352906	54387034	10	17	37	121	17	48	153
C18orf63_chr18_74310839_74364189	C18orf63	chr18	74310839	74364189	16	21	38	235	21	54	253
C19orf12_chr19_29693937_29720261	C19orf12	chr19	29693937	29720261	2	3	54	237	3	55	237
C19orf18_chr19_57953437_57979534	C19orf18	chr19	57953437	57979534	4	6	6	288	6	11	288
C19orf25_chr19_1468201_1484215	C19orf25	chr19	1468201	1484215	1	4	43	115	4	45	115
C19orf33_chr19_38299251_38310006	C19orf33	chr19	38299251	38310006	7	8	2	5	8	9	13
C19orf38_chr19_10843415_10874790	C19orf38	chr19	10843415	10874790	6	9	4	369	9	12	371
C19orf44_chr19_16491394_16526352	C19orf44	chr19	16491394	16526352	3	9	16	182	9	24	192
C19orf47_chr19_40314536_40353397	C19orf47	chr19	40314536	40353397	8	12	27	307	12	36	308
C19orf53_chr19_13769456_13783773	C19orf53	chr19	13769456	13783773	3	6	10	79	6	14	85
C19orf67_chr19_14076624_14090783	C19orf67	chr19	14076624	14090783	4	4	9	68	4	12	68
C19orf73_chr19_49113402_49124143	C19orf73	chr19	49113402	49124143	6	7	2	1	7	8	8
C19orf81_chr19_50644445_50664306	C19orf81	chr19	50644445	50664306	7	8	3	252	8	10	256
C19orf84_chr19_51383289_51395591	C19orf84	chr19	51383289	51395591	5	7	15	33	7	20	33
C19orf85_chr19_55458001_55469751	C19orf85	chr19	55458001	55469751	7	9	5	22	9	12	22
C1D_chr2_68036130_68068004	C1D	chr2	68036130	68068004	3	5	42	217	5	50	217
C1GALT1_chr7_7177544_7253616	C1GALT1	chr7	7177544	7253616	5	7	66	327	7	71	335
C1GALT1C1_chrX_120620674_120635054	C1GALT1C1	chrX	120620674	120635054	4	5	7	35	5	11	35
C1GALT1C1L_chr2_43670151_43681429	C1GALT1C1L	chr2	43670151	43681429	9	14	6	1	14	20	20
C1orf100_chr1_244347635_244394663	C1orf100	chr1	244347635	244394663	4	4	6	442	4	9	442
C1orf105_chr1_172415685_172473829	C1orf105	chr1	172415685	172473829	6	7	7	202	7	13	205
C1orf109_chr1_37676570_37695529	C1orf109	chr1	37676570	37695529	3	6	26	195	6	30	195
C1orf115_chr1_220685363_220704153	C1orf115	chr1	220685363	220704153	2	7	32	65	7	38	101
C1orf116_chr1_207013522_207037756	C1orf116	chr1	207013522	207037756	16	24	46	122	24	64	122
C1orf122_chr1_37802790_37814454	C1orf122	chr1	37802790	37814454	4	4	5	2	4	8	9
C1orf127_chr1_10941475_10987076	C1orf127	chr1	10941475	10987076	15	26	12	385	26	45	385
C1orf131_chr1_231218765_231246175	C1orf131	chr1	231218765	231246175	6	8	4	215	8	11	215
C1orf141_chr1_67087165_67139970	C1orf141	chr1	67087165	67139970	5	8	14	253	8	20	253
C1orf146_chr1_92212915_92250813	C1orf146	chr1	92212915	92250813	5	5	3	207	5	7	208
C1orf159_chr1_1076823_1121089	C1orf159	chr1	1076823	1121089	6	9	21	313	9	31	313
C1orf162_chr1_111468984_111483512	C1orf162	chr1	111468984	111483512	4	4	9	46	4	12	57
C1orf167_chr1_11757193_11794585	C1orf167	chr1	11757193	11794585	54	64	5	333	64	68	334
C1orf174_chr1_3884133_3905272	C1orf174	chr1	3884133	3905272	9	14	21	160	14	36	160
C1orf185_chr1_51097228_51153086	C1orf185	chr1	51097228	51153086	2	2	2	216	2	3	216
C1orf198_chr1_230832119_230873521	C1orf198	chr1	230832119	230873521	4	7	31	275	7	41	275
C1orf202_chr1_244724701_244736015	C1orf202	chr1	244724701	244736015	8	9	24	1	9	36	36
C1orf21_chr1_184382029_184634019	C1orf21	chr1	184382029	184634019	1	2	70	231	2	70	231
C1orf210_chr1_43276877_43290581	C1orf210	chr1	43276877	43290581	4	4	13	42	4	16	42
C1orf216_chr1_35708877_35723884	C1orf216	chr1	35708877	35723884	3	4	17	32	4	20	32
C1orf226_chr1_162376728_162391812	C1orf226	chr1	162376728	162391812	5	5	48	26	5	50	69
C1orf232_chr1_26159101_26173963	C1orf232	chr1	26159101	26173963	6	9	6	55	9	14	55
C1orf35_chr1_228095731_228108325	C1orf35	chr1	228095731	228108325	6	9	7	27	9	14	27
C1orf43_chr1_154201720_154225590	C1orf43	chr1	154201720	154225590	4	6	10	157	6	15	157
C1orf50_chr1_42762249_42784491	C1orf50	chr1	42762249	42784491	4	7	111	81	7	113	175
C1orf52_chr1_85244953_85264662	C1orf52	chr1	85244953	85264662	3	7	31	121	7	37	121
C1orf53_chr1_197897630_197912362	C1orf53	chr1	197897630	197912362	6	13	3	34	13	15	49
C1orf54_chr1_150267790_150285916	C1orf54	chr1	150267790	150285916	3	4	1	88	4	4	91
C1orf56_chr1_151042751_151056420	C1orf56	chr1	151042751	151056420	5	7	23	15	7	32	60
C1orf74_chr1_209774208_209789559	C1orf74	chr1	209774208	209789559	3	3	32	38	3	34	38
C1orf87_chr1_59985394_60078770	C1orf87	chr1	59985394	60078770	14	24	7	365	24	30	365
C1orf94_chr1_34171907_34224131	C1orf94	chr1	34171907	34224131	22	30	29	293	30	88	300
C1QA_chr1_22631628_22644678	C1QA	chr1	22631628	22644678	3	7	6	23	7	12	33
C1QB_chr1_22648236_22666637	C1QB	chr1	22648236	22666637	3	6	5	135	6	9	139
C1QBP_chr17_5427777_5444155	C1QBP	chr17	5427777	5444155	3	5	8	144	5	12	144
C1QC_chr1_22638633_22653108	C1QC	chr1	22638633	22653108	3	7	19	59	7	30	90
C1QL1_chr17_44954693_44973303	C1QL1	chr17	44954693	44973303	1	3	10	112	3	12	112
C1QL2_chr2_119151243_119163751	C1QL2	chr2	119151243	119163751	2	9	14	33	9	21	33
C1QL3_chr10_16508734_16526879	C1QL3	chr10	16508734	16526879	1	4	15	126	4	20	126
C1QL4_chr12_49327409_49342188	C1QL4	chr12	49327409	49342188	4	8	19	61	8	29	61
C1QTNF1_chr17_79019169_79054788	C1QTNF1	chr17	79019169	79054788	7	16	33	306	16	49	319
C1QTNF12_chr1_1237453_1251722	C1QTNF12	chr1	1237453	1251722	13	23	9	118	23	30	118
C1QTNF2_chr5_160342754_160375626	C1QTNF2	chr5	160342754	160375626	3	5	35	336	5	40	338
C1QTNF3_chr5_34012858_34048213	C1QTNF3	chr5	34012858	34048213	3	4	27	195	4	30	195
C1QTNF4_chr11_47584667_47599411	C1QTNF4	chr11	47584667	47599411	5	7	8	48	7	15	48
C1QTNF5_chr11_119333942_119345883	C1QTNF5	chr11	119333942	119345883	4	4	9	20	4	11	20
C1QTNF6_chr22_37175166_37193247	C1QTNF6	chr22	37175166	37193247	13	19	33	139	19	60	139
C1QTNF7_chr4_15423033_15451167	C1QTNF7	chr4	15423033	15451167	3	6	25	165	6	29	178
C1QTNF8_chr16_1083226_1101244	C1QTNF8	chr16	1083226	1101244	7	10	54	163	10	61	163
C1QTNF9_chr13_24304580_24327531	C1QTNF9	chr13	24304580	24327531	13	21	9	226	21	28	234
C1QTNF9B_chr13_23886099_23902502	C1QTNF9B	chr13	23886099	23902502	10	22	8	97	22	26	97
C1R_chr12_7075219_7097445	C1R	chr12	7075219	7097445	15	24	3	235	24	25	235
C1RL_chr12_7089554_7114214	C1RL	chr12	7089554	7114214	11	17	31	296	17	45	296
C1S_chr12_7055718_7076032	C1S	chr12	7055718	7076032	9	16	5	79	16	20	87
C2_chr6_31922717_31950672	C2	chr6	31922717	31950672	11	15	1	202	15	15	206
C20orf141_chr20_2809987_2820830	C20orf141	chr20	2809987	2820830	4	6	3	11	6	9	23
C20orf144_chr20_33657327_33668908	C20orf144	chr20	33657327	33668908	4	4	1	15	4	4	19
C20orf173_chr20_35521979_35534652	C20orf173	chr20	35521979	35534652	7	10	4	25	10	13	25
C20orf202_chr20_1198454_1214076	C20orf202	chr20	1198454	1214076	3	3	15	36	3	16	58
C20orf203_chr20_32626625_32678941	C20orf203	chr20	32626625	32678941	4	7	57	343	7	62	343
C20orf204_chr20_64031182_64044001	C20orf204	chr20	64031182	64044001	3	4	5	17	4	8	25
C20orf85_chr20_58145902_58166150	C20orf85	chr20	58145902	58166150	6	6	8	113	6	13	117
C20orf96_chr20_265863_295750	C20orf96	chr20	265863	295750	3	15	9	384	15	25	384
C21orf58_chr21_46296130_46328870	C21orf58	chr21	46296130	46328870	12	16	25	330	16	39	330
C21orf62_chr21_32785673_32818703	C21orf62	chr21	32785673	32818703	4	6	32	279	6	36	279
C21orf91_chr21_17783974_17824356	C21orf91	chr21	17783974	17824356	6	8	65	187	8	70	187
C22orf15_chr22_23757990_23770863	C22orf15	chr22	23757990	23770863	4	7	7	17	7	13	28
C22orf23_chr22_37938050_37958601	C22orf23	chr22	37938050	37958601	6	7	15	229	7	20	229
C22orf31_chr22_29053672_29066831	C22orf31	chr22	29053672	29066831	5	12	4	130	12	14	130
C22orf39_chr22_19435886_19452711	C22orf39	chr22	19435886	19452711	3	5	28	60	5	32	60
C22orf42_chr22_32144006_32164303	C22orf42	chr22	32144006	32164303	11	17	6	123	17	21	123
C2CD2_chr21_41880112_41959018	C2CD2	chr21	41880112	41959018	9	43	53	395	43	137	395
C2CD2L_chr11_119102344_119123544	C2CD2L	chr11	119102344	119123544	10	15	23	69	15	37	93
C2CD3_chr11_74007718_74176002	C2CD3	chr11	74007718	74176002	36	47	5	317	47	49	317
C2CD4A_chr15_62061977_62075917	C2CD4A	chr15	62061977	62075917	7	8	22	6	8	27	32
C2CD4B_chr15_62158535_62170285	C2CD4B	chr15	62158535	62170285	11	13	7	22	13	19	22
C2CD4C_chr19_400445_414147	C2CD4C	chr19	400445	414147	10	19	143	177	19	172	177
C2CD4D_chr1_151832818_151844820	C2CD4D	chr1	151832818	151844820	9	17	10	27	17	23	27
C2CD5_chr12_22443583_22549542	C2CD5	chr12	22443583	22549542	2	7	16	190	7	25	190
C2CD6_chr2_201482421_201624178	C2CD6	chr2	201482421	201624178	35	39	1	270	39	39	270
C2orf15_chr2_99136707_99156669	C2orf15	chr2	99136707	99156669	2	2	23	159	2	23	182
C2orf16_chr2_27532386_27587722	C2orf16	chr2	27532386	27587722	51	63	3	323	63	64	324
C2orf42_chr2_70144885_70196019	C2orf42	chr2	70144885	70196019	7	13	4	321	13	16	321
C2orf49_chr2_105332540_105354211	C2orf49	chr2	105332540	105354211	5	8	46	57	8	50	101
C2orf50_chr2_11128128_11156317	C2orf50	chr2	11128128	11156317	5	5	93	212	5	94	267
C2orf66_chr2_196799417_196814355	C2orf66	chr2	196799417	196814355	1	1	10	30	1	10	30
C2orf68_chr2_85600254_85617066	C2orf68	chr2	85600254	85617066	2	2	44	94	2	45	94
C2orf69_chr2_199906293_199933273	C2orf69	chr2	199906293	199933273	9	12	30	253	12	46	282
C2orf72_chr2_231032523_231054719	C2orf72	chr2	231032523	231054719	7	13	33	214	13	49	254
C2orf73_chr2_54325884_54366581	C2orf73	chr2	54325884	54366581	12	16	12	168	16	28	180
C2orf74_chr2_61157188_61169828	C2orf74	chr2	61157188	61169828	7	7	5	23	7	11	33
C2orf76_chr2_119297225_119371834	C2orf76	chr2	119297225	119371834	6	7	6	344	7	11	344
C2orf78_chr2_73779183_73822148	C2orf78	chr2	73779183	73822148	10	14	2	187	14	14	188
C2orf80_chr2_208160347_208195030	C2orf80	chr2	208160347	208195030	7	8	7	321	8	16	321
C2orf81_chr2_74409177_74426619	C2orf81	chr2	74409177	74426619	13	15	3	127	15	17	128
C2orf88_chr2_190175863_190208484	C2orf88	chr2	190175863	190208484	4	4	35	326	4	38	331
C2orf92_chr2_97664713_97708066	C2orf92	chr2	97664713	97708066	11	12	5	235	12	16	236
C3_chr19_6672704_6725650	C3	chr19	6672704	6725650	16	73	4	362	73	77	362
C3AR1_chr12_8051844_8071359	C3AR1	chr12	8051844	8071359	8	10	30	190	10	38	190
C3orf14_chr3_62314022_62341213	C3orf14	chr3	62314022	62341213	3	3	19	107	3	21	121
C3orf18_chr3_50553025_50572747	C3orf18	chr3	50553025	50572747	3	4	17	56	4	21	56
C3orf20_chr3_14670141_14778036	C3orf20	chr3	14670141	14778036	27	33	7	373	33	42	374
C3orf22_chr3_126544692_126563932	C3orf22	chr3	126544692	126563932	1	4	10	114	4	17	114
C3orf33_chr3_155757617_155811278	C3orf33	chr3	155757617	155811278	9	18	12	390	18	26	390
C3orf38_chr3_88144959_88162965	C3orf38	chr3	88144959	88162965	4	7	16	49	7	21	63
C3orf49_chr3_63814299_63853636	C3orf49	chr3	63814299	63853636	6	6	4	223	6	9	228
C3orf52_chr3_112081389_112123210	C3orf52	chr3	112081389	112123210	9	13	18	216	13	33	223
C3orf62_chr3_49263596_49282232	C3orf62	chr3	49263596	49282232	7	8	17	133	8	24	133
C3orf70_chr3_185071838_185158060	C3orf70	chr3	185071838	185158060	4	6	148	387	6	148	387
C3orf80_chr3_160220422_160233213	C3orf80	chr3	160220422	160233213	2	4	14	1	4	18	18
C3orf84_chr3_49172634_49196858	C3orf84	chr3	49172634	49196858	3	4	2	154	4	5	154
C3orf85_chr3_109131719_109156401	C3orf85	chr3	109131719	109156401	3	4	11	168	4	13	174
C4A_chr6_31977057_32007681	C4A	chr6	31977057	32007681	35	51	3	104	51	53	129
C4B_chr6_32009795_32040418	C4B	chr6	32009795	32040418	37	59	2	111	59	60	142
C4BPA_chr1_207099233_207149972	C4BPA	chr1	207099233	207149972	14	22	4	312	22	24	313
C4BPB_chr1_207083860_207104993	C4BPB	chr1	207083860	207104993	4	6	2	133	6	7	136
C4orf17_chr4_99506021_99547303	C4orf17	chr4	99506021	99547303	6	11	1	327	11	11	328
C4orf19_chr4_37448925_37598510	C4orf19	chr4	37448925	37598510	6	9	55	350	9	61	350
C4orf3_chr4_119291419_119305645	C4orf3	chr4	119291419	119305645	2	23	20	42	23	42	42
C4orf33_chr4_129091152_129121637	C4orf33	chr4	129091152	129121637	10	12	58	112	12	66	149
C4orf36_chr4_86871205_86897422	C4orf36	chr4	86871205	86897422	6	7	15	182	7	21	182
C4orf45_chr4_158888134_159040229	C4orf45	chr4	158888134	159040229	7	9	5	259	9	14	259
C4orf46_chr4_158661675_158676887	C4orf46	chr4	158661675	158676887	1	3	29	56	3	31	56
C4orf47_chr4_185421254_185454826	C4orf47	chr4	185421254	185454826	7	11	7	318	11	18	320
C4orf48_chr4_2036995_2048964	C4orf48	chr4	2036995	2048964	5	6	2	17	6	7	23
C4orf50_chr4_5954375_6023431	C4orf50	chr4	5954375	6023431	109	118	0	338	118	118	338
C4orf54_chr4_99631529_99662828	C4orf54	chr4	99631529	99662828	38	45	45	248	45	87	248
C5_chr9_120947335_121055275	C5	chr9	120947335	121055275	19	27	4	264	27	30	264
C5AR1_chr19_47304861_47327066	C5AR1	chr19	47304861	47327066	3	12	19	178	12	26	215
C5AR2_chr19_47327175_47352329	C5AR2	chr19	47327175	47352329	5	11	96	283	11	101	345
C5orf15_chr5_133950510_133973625	C5orf15	chr5	133950510	133973625	6	8	10	247	8	17	247
C5orf22_chr5_31527301_31560053	C5orf22	chr5	31527301	31560053	7	10	35	206	10	43	221
C5orf24_chr5_134840968_134864735	C5orf24	chr5	134840968	134864735	4	7	37	231	7	43	273
C5orf34_chr5_43481709_43520148	C5orf34	chr5	43481709	43520148	4	8	14	212	8	20	212
C5orf46_chr5_147887722_147911538	C5orf46	chr5	147887722	147911538	3	6	4	127	6	8	127
C5orf47_chr5_173984170_174011140	C5orf47	chr5	173984170	174011140	4	6	30	147	6	37	171
C5orf52_chr5_157666533_157685158	C5orf52	chr5	157666533	157685158	7	11	3	80	11	13	84
C5orf58_chr5_170227985_170251231	C5orf58	chr5	170227985	170251231	3	3	2	126	3	4	128
C5orf63_chr5_127046304_127078502	C5orf63	chr5	127046304	127078502	1	3	6	107	3	8	107
C6_chr5_41137116_41218532	C6	chr5	41137116	41218532	21	30	13	343	30	42	343
C6orf118_chr6_165274664_165314605	C6orf118	chr6	165274664	165314605	15	23	4	277	23	30	277
C6orf120_chr6_169697126_169711360	C6orf120	chr6	169697126	169711360	5	8	35	1	8	40	40
C6orf132_chr6_42096119_42147620	C6orf132	chr6	42096119	42147620	39	56	62	355	56	118	355
C6orf136_chr6_30642133_30658207	C6orf136	chr6	30642133	30658207	5	9	6	100	9	14	111
C6orf141_chr6_49545668_49557095	C6orf141	chr6	49545668	49557095	6	8	9	1	8	15	15
C6orf15_chr6_31106223_31117575	C6orf15	chr6	31106223	31117575	15	19	2	22	19	19	22
C6orf163_chr6_87339813_87370463	C6orf163	chr6	87339813	87370463	4	9	3	168	9	11	172
C6orf226_chr6_42885265_42895821	C6orf226	chr6	42885265	42895821	4	6	1	1	6	6	6
C6orf47_chr6_31653298_31665778	C6orf47	chr6	31653298	31665778	5	7	16	1	7	25	25
C6orf52_chr6_10666422_10699616	C6orf52	chr6	10666422	10699616	3	5	4	166	5	9	166
C6orf58_chr6_127572174_127596820	C6orf58	chr6	127572174	127596820	7	9	3	134	9	11	140
C6orf62_chr6_24699861_24724154	C6orf62	chr6	24699861	24724154	1	2	20	175	2	21	175
C6orf89_chr6_36880952_36933964	C6orf89	chr6	36880952	36933964	4	8	49	294	8	52	305
C7_chr5_40904497_40989643	C7	chr5	40904497	40989643	22	28	37	376	28	79	376
C7orf25_chr7_42904273_42917070	C7orf25	chr7	42904273	42917070	2	4	12	23	4	15	23
C7orf31_chr7_25129692_25185354	C7orf31	chr7	25129692	25185354	28	34	19	312	34	52	312
C7orf33_chr7_148585766_148620860	C7orf33	chr7	148585766	148620860	6	9	9	431	9	18	432
C7orf50_chr7_992006_1143247	C7orf50	chr7	992006	1143247	9	9	30	326	9	38	326
C7orf57_chr7_48030543_48066297	C7orf57	chr7	48030543	48066297	7	8	11	355	8	21	358
C8A_chr1_56849797_56923223	C8A	chr1	56849797	56923223	20	24	7	282	24	27	284
C8B_chr1_56924207_56971015	C8B	chr1	56924207	56971015	9	11	5	305	11	17	305
C8G_chr9_136940243_136951975	C8G	chr9	136940243	136951975	6	11	3	16	11	13	26
C8orf33_chr8_145047467_145061030	C8orf33	chr8	145047467	145061030	4	6	27	11	6	32	40
C8orf34_chr8_68325955_68824023	C8orf34	chr8	68325955	68824023	10	18	8	128	18	34	128
C8orf48_chr8_13561869_13573288	C8orf48	chr8	13561869	13573288	14	17	11	1	17	23	23
C8orf58_chr8_22594599_22609142	C8orf58	chr8	22594599	22609142	10	16	7	29	16	22	47
C8orf74_chr8_10667628_10705590	C8orf74	chr8	10667628	10705590	16	24	5	358	24	28	361
C8orf76_chr8_123214967_123246377	C8orf76	chr8	123214967	123246377	2	3	2	93	3	4	93
C8orf82_chr8_144520733_144534111	C8orf82	chr8	144520733	144534111	4	7	22	62	7	27	62
C8orf88_chr8_90953471_90990238	C8orf88	chr8	90953471	90990238	2	3	4	196	3	6	196
C8orf89_chr8_73236331_73264530	C8orf89	chr8	73236331	73264530	4	5	6	169	5	11	169
C8orf90_chr8_141509671_141523729	C8orf90	chr8	141509671	141523729	7	11	2	78	11	12	97
C9_chr5_39279140_39369495	C9	chr5	39279140	39369495	13	21	10	369	21	28	369
C9orf131_chr9_35037240_35050986	C9orf131	chr9	35037240	35050986	26	28	4	4	28	30	33
C9orf152_chr9_110194561_110213159	C9orf152	chr9	110194561	110213159	3	7	56	180	7	64	180
C9orf153_chr9_86215265_86264657	C9orf153	chr9	86215265	86264657	3	3	20	346	3	21	346
C9orf24_chr9_34374019_34402810	C9orf24	chr9	34374019	34402810	4	8	4	274	8	11	274
[truncated: 17,196 more rows]

## Sheet: Suppl Table 6
	Supplementary Table 6 | Summary of JoGo 1.0
	(a) Designed genic region in standard genes on MANE database
	Target genic regions in MANE	19317
	Cataloged genic regions in JoGo 1.0	19194
	#In the MANE database, a single gene may have more than one transcript annotated with the Clinical attribute (MANE Clinical). To distinguish those transcripts, we use the “genic region” identifier rather than the gene symbol alone.
	(b) Cataloged ACTG-haplotype in JoGo 1.0
	Haplotype Level	# of cataloges haplotypes
	A	174376
	C	300610
	T	486288
	G	3695204
	AC	300610
	ACT	784577
	ACTG	3832273

## Sheet: Suppl Table 7
	Supplementary Table 7 | The total number of full-region covered samples in autosomal genic region.
	regionname	genename	chr	start	end	gene length	# of full-region convered sample	ratio
	ACTC1_chr15_34785230_34800549	ACTC1	chr15	34785230	34800549	15319	247	0.957
	RGS1_chr1_192570773_192585024	RGS1	chr1	192570773	192585024	14251	245	0.95
	DRD1_chr5_175435036_175449182	DRD1	chr5	175435036	175449182	14146	244	0.946
	MFSD6L_chr17_8792110_8804365	MFSD6L	chr17	8792110	8804365	12255	244	0.946
	ADCYAP1_chr18_899871_917172	ADCYAP1	chr18	899871	917172	17301	243	0.942
	DMRT2_chr9_1045357_1062552	DMRT2	chr9	1045357	1062552	17195	243	0.942
	GMNC_chr3_190847737_190867694	GMNC	chr3	190847737	190867694	19957	243	0.942
	HBB_chr11_5220464_5232071	HBB	chr11	5220464	5232071	11607	243	0.942
	LILRB4_chr19_54657985_54673718	LILRB4	chr19	54657985	54673718	15733	243	0.942
	METTL21C_chr13_102680747_102700044	METTL21C	chr13	102680747	102700044	19297	243	0.942
	OR7A10_chr19_14835466_14853922	OR7A10	chr19	14835466	14853922	18456	243	0.942
	ZNF600_chr19_52759184_52791791	ZNF600	chr19	52759184	52791791	32607	243	0.942
	DEFA4_chr8_6930820_6943306	DEFA4	chr8	6930820	6943306	12486	242	0.938
	FPR1_chr19_51740773_51756878	FPR1	chr19	51740773	51756878	16105	242	0.938
	OR5K2_chr3_98492681_98503631	OR5K2	chr3	98492681	98503631	10950	242	0.938
	OTOR_chr20_16743358_16757164	OTOR	chr20	16743358	16757164	13806	242	0.938
	SELPLG_chr12_108616895_108638894	SELPLG	chr12	108616895	108638894	21999	242	0.938
	TAP2_chr6_32820415_32843739	TAP2	chr6	32820415	32843739	23324	242	0.938
	ADIPOQ_chr3_186837710_186863463	ADIPOQ	chr3	186837710	186863463	25753	241	0.934
	ALDH1B1_chr9_38387702_38403661	ALDH1B1	chr9	38387702	38403661	15959	241	0.934
	CHIT1_chr1_203211079_203234673	CHIT1	chr1	203211079	203234673	23594	241	0.934
	DIPK1C_chr18_74429775_74462308	DIPK1C	chr18	74429775	74462308	32533	241	0.934
	RAX_chr18_59262038_59278454	RAX	chr18	59262038	59278454	16416	241	0.934
	RNASE7_chr14_21037362_21049233	RNASE7	chr14	21037362	21049233	11871	241	0.934
	ZNF582_chr19_56377751_56398534	ZNF582	chr19	56377751	56398534	20783	241	0.934
	ACTL7A_chr9_108857266_108868756	ACTL7A	chr9	108857266	108868756	11490	240	0.93
	DUSP23_chr1_159775962_159787543	DUSP23	chr1	159775962	159787543	11581	240	0.93
	FXYD2_chr11_117815057_117829744	FXYD2	chr11	117815057	117829744	14687	240	0.93
	MCAM_chr11_119303529_119322130	MCAM	chr11	119303529	119322130	18601	240	0.93
	NAT1_chr8_18205109_18228689	NAT1	chr8	18205109	18228689	23580	240	0.93
	OR10G7_chr11_124031013_124046325	OR10G7	chr11	124031013	124046325	15312	240	0.93
	OR11G2_chr14_20185896_20206075	OR11G2	chr14	20185896	20206075	20179	240	0.93
	OR2D2_chr11_6886574_6897500	OR2D2	chr11	6886574	6897500	10926	240	0.93
	OR51I2_chr11_5444323_5461518	OR51I2	chr11	5444323	5461518	17195	240	0.93
	OR6C6_chr12_55288988_55301569	OR6C6	chr12	55288988	55301569	12581	240	0.93
	PLA2G2A_chr1_19970435_19984618	PLA2G2A	chr1	19970435	19984618	14183	240	0.93
	RNASE12_chr14_20585073_20596376	RNASE12	chr14	20585073	20596376	11303	240	0.93
	S100P_chr4_6688878_6702170	S100P	chr4	6688878	6702170	13292	240	0.93
	TMEM92_chr17_50269466_50286485	TMEM92	chr17	50269466	50286485	17019	240	0.93
	TPPP2_chr14_21025217_21037815	TPPP2	chr14	21025217	21037815	12598	240	0.93
	TYMS_chr18_652653_678578	TYMS	chr18	652653	678578	25925	240	0.93
	ADAMTS1_chr21_26830755_26850409	ADAMTS1	chr21	26830755	26850409	19654	239	0.926
	AMBN_chr4_70587256_70612288	AMBN	chr4	70587256	70612288	25032	239	0.926
	AMIGO2_chr12_47071447_47084959	AMIGO2	chr12	47071447	47084959	13512	239	0.926
	C11orf91_chr11_33693261_33705826	C11orf91	chr11	33693261	33705826	12565	239	0.926
	CAPNS1_chr19_36135066_36155353	CAPNS1	chr19	36135066	36155353	20287	239	0.926
	CTAGE1_chr18_22408599_22422915	CTAGE1	chr18	22408599	22422915	14316	239	0.926
	DBX1_chr11_20151155_20165475	DBX1	chr11	20151155	20165475	14320	239	0.926
	EDDM3B_chr14_20763404_20775948	EDDM3B	chr14	20763404	20775948	12544	239	0.926
	FABP7_chr6_122774716_122789074	FABP7	chr6	122774716	122789074	14358	239	0.926
	FAM50B_chr6_3844373_3856317	FAM50B	chr6	3844373	3856317	11944	239	0.926
	HLA-G_chr6_29822825_29836021	HLA-G	chr6	29822825	29836021	13196	239	0.926
	IFNW1_chr9_21135632_21146832	IFNW1	chr9	21135632	21146832	11200	239	0.926
	ITLN2_chr1_160940025_160959809	ITLN2	chr1	160940025	160959809	19784	239	0.926
	KLHL33_chr14_20420852_20441166	KLHL33	chr14	20420852	20441166	20314	239	0.926
	NDRG2_chr14_21011772_21030061	NDRG2	chr14	21011772	21030061	18289	239	0.926
	PRND_chr20_4716909_4733460	PRND	chr20	4716909	4733460	16551	239	0.926
	PRSS55_chr8_10520532_10543819	PRSS55	chr8	10520532	10543819	23287	239	0.926
	RCVRN_chr17_9891320_9910271	RCVRN	chr17	9891320	9910271	18951	239	0.926
	RWDD4_chr4_183634635_183664185	RWDD4	chr4	183634635	183664185	29550	239	0.926
	TRIM22_chr11_5684790_5715863	TRIM22	chr11	5684790	5715863	31073	239	0.926
	TRIM6_chr11_5591637_5617952	TRIM6	chr11	5591637	5617952	26315	239	0.926
	COCH_chr14_30869559_30895618	COCH	chr14	30869559	30895618	26059	238	0.922
	DEFB1_chr8_6865592_6882936	DEFB1	chr8	6865592	6882936	17344	238	0.922
	DPRX_chr19_53626999_53642014	DPRX	chr19	53626999	53642014	15015	238	0.922
	FGFBP1_chr4_15930577_15943740	FGFBP1	chr4	15930577	15943740	13163	238	0.922
	IFNA2_chr9_21379255_21390398	IFNA2	chr9	21379255	21390398	11143	238	0.922
	METTL17_chr14_20984980_21002035	METTL17	chr14	20984980	21002035	17055	238	0.922
	OR2AP1_chr12_55567468_55580612	OR2AP1	chr12	55567468	55580612	13144	238	0.922
	OR2B11_chr1_247444182_247463104	OR2B11	chr1	247444182	247463104	18922	238	0.922
	OR52K2_chr11_4444295_4455361	OR52K2	chr11	4444295	4455361	11066	238	0.922
	PLPP6_chr9_4657294_4670258	PLPP6	chr9	4657294	4670258	12964	238	0.922
	RFPL4AL1_chr19_55764118_55778420	RFPL4AL1	chr19	55764118	55778420	14302	238	0.922
	RNASE13_chr14_21027818_21039807	RNASE13	chr14	21027818	21039807	11989	238	0.922
	RNASE9_chr14_20551093_20566047	RNASE9	chr14	20551093	20566047	14954	238	0.922
	SERPINB1_chr6_2827332_2846863	SERPINB1	chr6	2827332	2846863	19531	238	0.922
	SLC35G3_chr17_35187520_35199393	SLC35G3	chr17	35187520	35199393	11873	238	0.922
	SPATA46_chr1_162368203_162381854	SPATA46	chr1	162368203	162381854	13651	238	0.922
	TRIM21_chr11_4379897_4398702	TRIM21	chr11	4379897	4398702	18805	238	0.922
	APOA5_chr11_116784367_116796879	APOA5	chr11	116784367	116796879	12512	237	0.919
	C1orf162_chr1_111468984_111483512	C1orf162	chr1	111468984	111483512	14528	237	0.919
	CAV3_chr3_8728802_8751758	CAV3	chr3	8728802	8751758	22956	237	0.919
	DACT2_chr6_168301904_168324777	DACT2	chr6	168301904	168324777	22873	237	0.919
	FABP6_chr5_160224506_160243716	FABP6	chr5	160224506	160243716	19210	237	0.919
	FMOD_chr1_203335628_203356122	FMOD	chr1	203335628	203356122	20494	237	0.919
	GFI1B_chr9_132973694_132996687	GFI1B	chr9	132973694	132996687	22993	237	0.919
	KRTAP10-4_chr21_44568729_44580371	KRTAP10-4	chr21	44568729	44580371	11642	237	0.919
	KRTAP10-8_chr21_44607079_44617954	KRTAP10-8	chr21	44607079	44617954	10875	237	0.919
	LAIR2_chr19_54497831_54515687	LAIR2	chr19	54497831	54515687	17856	237	0.919
	LEUTX_chr19_39773854_39791291	LEUTX	chr19	39773854	39791291	17437	237	0.919
	LILRB5_chr19_54244421_54262273	LILRB5	chr19	54244421	54262273	17852	237	0.919
	MMP1_chr11_102784919_102803160	MMP1	chr11	102784919	102803160	18241	237	0.919
	NANOGP8_chr15_35078410_35090295	NANOGP8	chr15	35078410	35090295	11885	237	0.919
	NPY_chr7_24279190_24296862	NPY	chr7	24279190	24296862	17672	237	0.919
	OR7E24_chr19_9245930_9257625	OR7E24	chr19	9245930	9257625	11695	237	0.919
	OVCH2_chr11_7684437_7711477	OVCH2	chr11	7684437	7711477	27040	237	0.919
	POLE4_chr2_74953643_74975128	POLE4	chr2	74953643	74975128	21485	237	0.919
	PRKACG_chr9_69007504_69019113	PRKACG	chr9	69007504	69019113	11609	237	0.919
	RABL2B_chr22_50762506_50788636	RABL2B	chr22	50762506	50788636	26130	237	0.919
	RNF186_chr1_19809029_19820283	RNF186	chr1	19809029	19820283	11254	237	0.919
	SERPINA3_chr14_94607391_94629053	SERPINA3	chr14	94607391	94629053	21662	237	0.919
	SLAMF8_chr1_159821873_159842492	SLAMF8	chr1	159821873	159842492	20619	237	0.919
	TMEM176B_chr7_150786301_150805364	TMEM176B	chr7	150786301	150805364	19063	237	0.919
	TMEM17_chr2_62495218_62511195	TMEM17	chr2	62495218	62511195	15977	237	0.919
	TRIB1_chr8_125425358_125443403	TRIB1	chr8	125425358	125443403	18045	237	0.919
	ZNF528_chr19_52392849_52423401	ZNF528	chr19	52392849	52423401	30552	237	0.919
	ZNF845_chr19_53328749_53361906	ZNF845	chr19	53328749	53361906	33157	237	0.919
	C1orf226_chr1_162376728_162391812	C1orf226	chr1	162376728	162391812	15084	236	0.915
	CARTPT_chr5_71714275_71726045	CARTPT	chr5	71714275	71726045	11770	236	0.915
	COPS7A_chr12_6719046_6736865	COPS7A	chr12	6719046	6736865	17819	236	0.915
	DMAC1_chr9_7791500_7804778	DMAC1	chr9	7791500	7804778	13278	236	0.915
	F2RL2_chr5_76610482_76628403	F2RL2	chr5	76610482	76628403	17921	236	0.915
	FAM162B_chr6_116747197_116770719	FAM162B	chr6	116747197	116770719	23522	236	0.915
	GSG1L2_chr17_9795608_9827079	GSG1L2	chr17	9795608	9827079	31471	236	0.915
	IGLL1_chr22_23568125_23585290	IGLL1	chr22	23568125	23585290	17165	236	0.915
	KRTAP3-2_chr17_40994193_41004906	KRTAP3-2	chr17	40994193	41004906	10713	236	0.915
	MMP7_chr11_102515508_102535747	MMP7	chr11	102515508	102535747	20239	236	0.915
	MYBBP1A_chr17_4533904_4560384	MYBBP1A	chr17	4533904	4560384	26480	236	0.915
	OR10G2_chr14_21628836_21639940	OR10G2	chr14	21628836	21639940	11104	236	0.915
	OR6C1_chr12_55309343_55327364	OR6C1	chr12	55309343	55327364	18021	236	0.915
	OR6C68_chr12_55487378_55498316	OR6C68	chr12	55487378	55498316	10938	236	0.915
	OXTR_chr3_8745381_8774613	OXTR	chr3	8745381	8774613	29232	236	0.915
	SAA2_chr11_18240240_18253668	SAA2	chr11	18240240	18253668	13428	236	0.915
	SPRN_chr10_133415666_133429625	SPRN	chr10	133415666	133429625	13959	236	0.915
	SRP9_chr1_225772826_225795464	SRP9	chr1	225772826	225795464	22638	236	0.915
	TAAR6_chr6_132565322_132576359	TAAR6	chr6	132565322	132576359	11037	236	0.915
	TAF1C_chr16_84172855_84192057	TAF1C	chr16	84172855	84192057	19202	236	0.915
	TAP1_chr6_32840209_32858704	TAP1	chr6	32840209	32858704	18495	236	0.915
	TFF1_chr21_42357282_42371535	TFF1	chr21	42357282	42371535	14253	236	0.915
	UBQLN3_chr11_5502300_5514957	UBQLN3	chr11	5502300	5514957	12657	236	0.915
	ZAR1L_chr13_32298699_32320363	ZAR1L	chr13	32298699	32320363	21664	236	0.915
	ALOX15_chr17_4625919_4646678	ALOX15	chr17	4625919	4646678	20759	235	0.911
	ANG_chr14_20683764_20699183	ANG	chr14	20683764	20699183	15419	235	0.911
	BARHL1_chr9_132577606_132595252	BARHL1	chr9	132577606	132595252	17646	235	0.911
	C22orf31_chr22_29053672_29066831	C22orf31	chr22	29053672	29066831	13159	235	0.911
	CD27_chr12_6439955_6456713	CD27	chr12	6439955	6456713	16758	235	0.911
	CST1_chr20_23742562_23755935	CST1	chr20	23742562	23755935	13373	235	0.911
	CTXN3_chr5_127644082_127663630	CTXN3	chr5	127644082	127663630	19548	235	0.911
	DEFA5_chr8_7050304_7061739	DEFA5	chr8	7050304	7061739	11435	235	0.911
	DEFA6_chr8_6919697_6931076	DEFA6	chr8	6919697	6931076	11379	235	0.911
	DEFB125_chr20_82672_102094	DEFB125	chr20	82672	102094	19422	235	0.911
	DENND2D_chr1_111180969_111205646	DENND2D	chr1	111180969	111205646	24677	235	0.911
	DTX3L_chr3_122559338_122580203	DTX3L	chr3	122559338	122580203	20865	235	0.911
	FCN2_chr9_134875810_134892523	FCN2	chr9	134875810	134892523	16713	235	0.911
	FCRLA_chr1_161702229_161719352	FCRLA	chr1	161702229	161719352	17123	235	0.911
	FPR2_chr19_51756180_51775531	FPR2	chr19	51756180	51775531	19351	235	0.911
	GJA8_chr1_147897795_147914269	GJA8	chr1	147897795	147914269	16474	235	0.911
	GPX3_chr5_151015591_151033988	GPX3	chr5	151015591	151033988	18397	235	0.911
	HLA-DOA_chr6_32999182_33014591	HLA-DOA	chr6	32999182	33014591	15409	235	0.911
	HRG_chr3_186661014_186683234	HRG	chr3	186661014	186683234	22220	235	0.911
	KCNG4_chr16_84213657_84245012	KCNG4	chr16	84213657	84245012	31355	235	0.911
	KRTAP10-9_chr21_44622093_44633378	KRTAP10-9	chr21	44622093	44633378	11285	235	0.911
	KRTAP3-3_chr17_40988430_40999164	KRTAP3-3	chr17	40988430	40999164	10734	235	0.911
	LAG3_chr12_6767520_6783455	LAG3	chr12	6767520	6783455	15935	235	0.911
	LILRA4_chr19_54328185_54344162	LILRA4	chr19	54328185	54344162	15977	235	0.911
	MSC_chr8_71836560_71849412	MSC	chr8	71836560	71849412	12852	235	0.911
	NRROS_chr3_196634694_196667004	NRROS	chr3	196634694	196667004	32310	235	0.911
	OR1J1_chr9_122471958_122482926	OR1J1	chr9	122471958	122482926	10968	235	0.911
	OR2Y1_chr5_180734123_180745058	OR2Y1	chr5	180734123	180745058	10935	235	0.911
	OR51I1_chr11_5435570_5446514	OR51I1	chr11	5435570	5446514	10944	235	0.911
	OR52N4_chr11_5749243_5760958	OR52N4	chr11	5749243	5760958	11715	235	0.911
	OR5K3_chr3_98385666_98396631	OR5K3	chr3	98385666	98396631	10965	235	0.911
	OR6M1_chr11_123800408_123811349	OR6M1	chr11	123800408	123811349	10941	235	0.911
	OR6N1_chr1_158759236_158777195	OR6N1	chr1	158759236	158777195	17959	235	0.911
	OR7A5_chr19_14821241_14840185	OR7A5	chr19	14821241	14840185	18944	235	0.911
	PTX3_chr3_157431850_157448633	PTX3	chr3	157431850	157448633	16783	235	0.911
	R3HCC1_chr8_23283108_23301279	R3HCC1	chr8	23283108	23301279	18171	235	0.911
	SALL2_chr14_21516080_21531346	SALL2	chr14	21516080	21531346	15266	235	0.911
	SERPINB3_chr18_63650197_63666893	SERPINB3	chr18	63650197	63666893	16696	235	0.911
	SFRP4_chr7_37900932_37921817	SFRP4	chr7	37900932	37921817	20885	235	0.911
	SFTPA1_chr10_79605939_79620443	SFTPA1	chr10	79605939	79620443	14504	235	0.911
	SFTPA2_chr10_79550852_79565407	SFTPA2	chr10	79550852	79565407	14555	235	0.911
	SNRPB2_chr20_16725026_16747564	SNRPB2	chr20	16725026	16747564	22538	235	0.911
	TMPRSS3_chr21_42366890_42401052	TMPRSS3	chr21	42366890	42401052	34162	235	0.911
	TSLP_chr5_111066713_111083026	TSLP	chr5	111066713	111083026	16313	235	0.911
	WFDC1_chr16_84289878_84334844	WFDC1	chr16	84289878	84334844	44966	235	0.911
	ZSCAN5C_chr19_56197273_56214461	ZSCAN5C	chr19	56197273	56214461	17188	235	0.911
	ACTL7B_chr9_108849588_108860986	ACTL7B	chr9	108849588	108860986	11398	234	0.907
	ADAD2_chr16_84186157_84202166	ADAD2	chr16	84186157	84202166	16009	234	0.907
	ALKBH2_chr12_109083189_109098472	ALKBH2	chr12	109083189	109098472	15283	234	0.907
	ALOX15B_chr17_8034059_8054134	ALOX15B	chr17	8034059	8054134	20075	234	0.907
	APEX1_chr14_20450226_20462767	APEX1	chr14	20450226	20462767	12541	234	0.907
	BRD2_chr6_32963594_32986501	BRD2	chr6	32963594	32986501	22907	234	0.907
	CARHSP1_chr16_8847947_8874006	CARHSP1	chr16	8847947	8874006	26059	234	0.907
	CDKN2AIP_chr4_183439636_183454064	CDKN2AIP	chr4	183439636	183454064	14428	234	0.907
	CST2_chr20_23818769_23831729	CST2	chr20	23818769	23831729	12960	234	0.907
	DEFB128_chr20_182853_194711	DEFB128	chr20	182853	194711	11858	234	0.907
	FERD3L_chr7_19139782_19150421	FERD3L	chr7	19139782	19150421	10639	234	0.907
	GARIN4_chr1_212619474_212631775	GARIN4	chr1	212619474	212631775	12301	234	0.907
	GINS2_chr16_85671198_85693954	GINS2	chr16	85671198	85693954	22756	234	0.907
	GPR15_chr3_98526978_98539681	GPR15	chr3	98526978	98539681	12703	234	0.907
	GRXCR2_chr5_145853521_145878014	GRXCR2	chr5	145853521	145878014	24493	234	0.907
	GSC2_chr22_19141993_19155292	GSC2	chr22	19141993	19155292	13299	234	0.907
	ID4_chr6_19832370_19847197	ID4	chr6	19832370	19847197	14827	234	0.907
	KRT13_chr17_41495981_41510612	KRT13	chr17	41495981	41510612	14631	234	0.907
	KRT4_chr12_52801549_52819116	KRT4	chr12	52801549	52819116	17567	234	0.907
	LRRC14B_chr5_186495_201334	LRRC14B	chr5	186495	201334	14839	234	0.907
	MT1G_chr16_56661730_56673065	MT1G	chr16	56661730	56673065	11335	234	0.907
	OR2I1P_chr6_29545407_29562773	OR2I1P	chr6	29545407	29562773	17366	234	0.907
	OR51B4_chr11_5296014_5306946	OR51B4	chr11	5296014	5306946	10932	234	0.907
	OR51L1_chr11_4989851_5010536	OR51L1	chr11	4989851	5010536	20685	234	0.907
	OR52D1_chr11_5483685_5494749	OR52D1	chr11	5483685	5494749	11064	234	0.907
	OR56A3_chr11_5937251_5956347	OR56A3	chr11	5937251	5956347	19096	234	0.907
	OR56A4_chr11_5994445_6011946	OR56A4	chr11	5994445	6011946	17501	234	0.907
	OR5AU1_chr14_21149865_21161063	OR5AU1	chr14	21149865	21161063	11198	234	0.907
	OR6S1_chr14_20635696_20646691	OR6S1	chr14	20635696	20646691	10995	234	0.907
	OXA1L_chr14_22761688_22778042	OXA1L	chr14	22761688	22778042	16354	234	0.907
	PCDHB5_chr5_141130206_141143615	PCDHB5	chr5	141130206	141143615	13409	234	0.907
	PSMB8_chr6_32835717_32849047	PSMB8	chr6	32835717	32849047	13330	234	0.907
	RNASE4_chr14_20679560_20706216	RNASE4	chr14	20679560	20706216	26656	234	0.907
	SCGB3A1_chr5_180585105_180596499	SCGB3A1	chr5	180585105	180596499	11394	234	0.907
	SCYGR2_chr2_227593893_227604255	SCYGR2	chr2	227593893	227604255	10362	234	0.907
	SPACA3_chr17_32986847_33002877	SPACA3	chr17	32986847	33002877	16030	234	0.907
	SPCS3_chr4_176314966_176337245	SPCS3	chr4	176314966	176337245	22279	234	0.907
	TM4SF20_chr2_227357038_227384306	TM4SF20	chr2	227357038	227384306	27268	234	0.907
	TMEM238L_chr17_10789908_10809099	TMEM238L	chr17	10789908	10809099	19191	234	0.907
	XKR5_chr8_6803517_6840524	XKR5	chr8	6803517	6840524	37007	234	0.907
	ZNF836_chr19_52149107_52176621	ZNF836	chr19	52149107	52176621	27514	234	0.907
	ZSCAN5B_chr19_56184686_56202783	ZSCAN5B	chr19	56184686	56202783	18097	234	0.907
	AIFM2_chr10_70107271_70137825	AIFM2	chr10	70107271	70137825	30554	233	0.903
	ANKRD1_chr10_90907096_90926087	ANKRD1	chr10	90907096	90926087	18991	233	0.903
	ARL4C_chr2_234488041_234502081	ARL4C	chr2	234488041	234502081	14040	233	0.903
	AVP_chr20_3077556_3089724	AVP	chr20	3077556	3089724	12168	233	0.903
	BOD1L2_chr18_57142087_57155410	BOD1L2	chr18	57142087	57155410	13323	233	0.903
	CHI3L1_chr1_203173931_203191704	CHI3L1	chr1	203173931	203191704	17773	233	0.903
	CLDN1_chr3_190300707_190327446	CLDN1	chr3	190300707	190327446	26739	233	0.903
	FABP1_chr2_88117982_88133062	FABP1	chr2	88117982	88133062	15080	233	0.903
	FAM131B_chr7_143348400_143367713	FAM131B	chr7	143348400	143367713	19313	233	0.903
	GDF3_chr12_7684784_7700775	GDF3	chr12	7684784	7700775	15991	233	0.903
	GJB5_chr1_34750047_34763512	GJB5	chr1	34750047	34763512	13465	233	0.903
	GRM6_chr5_178973327_179000320	GRM6	chr5	178973327	179000320	26993	233	0.903
	HLA-B_chr6_31348875_31362179	HLA-B	chr6	31348875	31362179	13304	233	0.903
	HSBP1_chr16_83802978_83824737	HSBP1	chr16	83802978	83824737	21759	233	0.903
	IFI27_chr14_94105736_94121690	IFI27	chr14	94105736	94121690	15954	233	0.903
	KCTD12_chr13_76875175_76891405	KCTD12	chr13	76875175	76891405	16230	233	0.903
	KCTD14_chr11_78010715_78028276	KCTD14	chr11	78010715	78028276	17561	233	0.903
	KIR3DL3_chr19_54719442_54741632	KIR3DL3	chr19	54719442	54741632	22190	233	0.903
	KRTAP10-3_chr21_44552790_44563795	KRTAP10-3	chr21	44552790	44563795	11005	233	0.903
	KRTAP10-5_chr21_44574455_44585604	KRTAP10-5	chr21	44574455	44585604	11149	233	0.903
	KRTAP5-10_chr11_71560563_71571735	KRTAP5-10	chr11	71560563	71571735	11172	233	0.903
	MAF_chr16_79588838_79605737	MAF	chr16	79588838	79605737	16899	233	0.903
	MEAK7_chr16_84471355_84509659	MEAK7	chr16	84471355	84509659	38304	233	0.903
	MT1HL1_chr1_236999103_237009441	MT1HL1	chr1	236999103	237009441	10338	233	0.903
	MTRF1L_chr6_152982362_153007709	MTRF1L	chr6	152982362	153007709	25347	233	0.903
	NHLRC1_chr6_18115440_18127677	NHLRC1	chr6	18115440	18127677	12237	233	0.903
	NPY2R_chr4_155203636_155222076	NPY2R	chr4	155203636	155222076	18440	233	0.903
	OR10A2_chr11_6858057_6879717	OR10A2	chr11	6858057	6879717	21660	233	0.903
	OR1J2_chr9_122505802_122516743	OR1J2	chr9	122505802	122516743	10941	233	0.903
	OR2AG1_chr11_6778020_6796558	OR2AG1	chr11	6778020	6796558	18538	233	0.903
	OR6K6_chr1_158749720_158760891	OR6K6	chr1	158749720	158760891	11171	233	0.903
	OTOP3_chr17_74930898_74954992	OTOP3	chr17	74930898	74954992	24094	233	0.903
	PCK1_chr20_57556110_57573121	PCK1	chr20	57556110	57573121	17011	233	0.903
	PIP4P1_chr14_20452681_20466434	PIP4P1	chr14	20452681	20466434	13753	233	0.903
	POU2AF3_chr11_111293546_111313735	POU2AF3	chr11	111293546	111313735	20189	233	0.903
	PTTG1_chr5_160416855_160433739	PTTG1	chr5	160416855	160433739	16884	233	0.903
	RAET1L_chr6_150013334_150030532	RAET1L	chr6	150013334	150030532	17198	233	0.903
	RHOG_chr11_3821978_3845959	RHOG	chr11	3821978	3845959	23981	233	0.903
	RPP21_chr6_30340156_30351857	RPP21	chr6	30340156	30351857	11701	233	0.903
	SLC6A7_chr5_150185062_150216063	SLC6A7	chr5	150185062	150216063	31001	233	0.903
	SOCS3_chr17_78351778_78365077	SOCS3	chr17	78351778	78365077	13299	233	0.903
	TEX55_chr3_119141165_119156456	TEX55	chr3	119141165	119156456	15291	233	0.903
	THBD_chr20_23040633_23054672	THBD	chr20	23040633	23054672	14039	233	0.903
	TIMM17A_chr1_201950503_201975664	TIMM17A	chr1	201950503	201975664	25161	233	0.903
	TLX1_chr10_101126300_101142789	TLX1	chr10	101126300	101142789	16489	233	0.903
	TMEM121B_chr22_17111297_17126360	TMEM121B	chr22	17111297	17126360	15063	233	0.903
	TMEM235_chr17_78226631_78245987	TMEM235	chr17	78226631	78245987	19356	233	0.903
	TMEM86A_chr11_18693779_18709785	TMEM86A	chr11	18693779	18709785	16006	233	0.903
	TNNI2_chr11_1833981_1846678	TNNI2	chr11	1833981	1846678	12697	233	0.903
	UCN3_chr10_5359966_5379692	UCN3	chr10	5359966	5379692	19726	233	0.903
	UTS2_chr1_7842612_7858065	UTS2	chr1	7842612	7858065	15453	233	0.903
	ZFP69B_chr1_40445476_40468715	ZFP69B	chr1	40445476	40468715	23239	233	0.903
	ZNF534_chr19_52424148_52447499	ZNF534	chr19	52424148	52447499	23351	233	0.903
	AQP5_chr12_49956872_49970682	AQP5	chr12	49956872	49970682	13810	232	0.899
	ATG9B_chr7_151010151_151029494	ATG9B	chr7	151010151	151029494	19343	232	0.899
	C10orf82_chr10_116658696_116674966	C10orf82	chr10	116658696	116674966	16270	232	0.899
	C1QTNF9_chr13_24304580_24327531	C1QTNF9	chr13	24304580	24327531	22951	232	0.899
	C9orf152_chr9_110194561_110213159	C9orf152	chr9	110194561	110213159	18598	232	0.899
	CBX2_chr17_79773148_79792983	CBX2	chr17	79773148	79792983	19835	232	0.899
	CCN1_chr1_85575761_85588950	CCN1	chr1	85575761	85588950	13189	232	0.899
	CD177_chr19_43348686_43368172	CD177	chr19	43348686	43368172	19486	232	0.899
	CEBPZOS_chr2_37191496_37209743	CEBPZOS	chr2	37191496	37209743	18247	232	0.899
	CLDN8_chr21_30209006_30221097	CLDN8	chr21	30209006	30221097	12091	232	0.899
	CLEC12B_chr12_10005627_10023796	CLEC12B	chr12	10005627	10023796	18169	232	0.899
	COX7A1_chr19_36145922_36157447	COX7A1	chr19	36145922	36157447	11525	232	0.899
	DPPA3_chr12_7706433_7722559	DPPA3	chr12	7706433	7722559	16126	232	0.899
	FAM240B_chr9_38689266_38725133	FAM240B	chr9	38689266	38725133	35867	232	0.899
	FAM90A1_chr12_8216260_8232618	FAM90A1	chr12	8216260	8232618	16358	232	0.899
	GIMAP7_chr7_150509872_150526073	GIMAP7	chr7	150509872	150526073	16201	232	0.899
	GKN2_chr2_68940232_68957893	GKN2	chr2	68940232	68957893	17661	232	0.899
	IFNA13_chr9_21362372_21373057	IFNA13	chr9	21362372	21373057	10685	232	0.899
	JRK_chr8_142652460_142674967	JRK	chr8	142652460	142674967	22507	232	0.899
	KRT28_chr17_40787196_40804959	KRT28	chr17	40787196	40804959	17763	232	0.899
	KRT2_chr12_52639558_52657211	KRT2	chr12	52639558	52657211	17653	232	0.899
	KRT36_chr17_41481136_41494910	KRT36	chr17	41481136	41494910	13774	232	0.899
	MAB21L1_chr13_35468789_35481689	MAB21L1	chr13	35468789	35481689	12900	232	0.899
	MMP14_chr14_22831585_22852758	MMP14	chr14	22831585	22852758	21173	232	0.899
	MUC15_chr11_26554032_26577263	MUC15	chr11	26554032	26577263	23231	232	0.899
	OLFM4_chr13_53023813_53057057	OLFM4	chr13	53023813	53057057	33244	232	0.899
	OR2AG2_chr11_6760626_6776976	OR2AG2	chr11	6760626	6776976	16350	232	0.899
	OR2D3_chr11_6916002_6926994	OR2D3	chr11	6916002	6926994	10992	232	0.899
	OR4A5_chr11_54701832_54712902	OR4A5	chr11	54701832	54712902	11070	232	0.899
	OR4K13_chr14_20024399_20041038	OR4K13	chr14	20024399	20041038	16639	232	0.899
	OR51B5_chr11_5337586_5348524	OR51B5	chr11	5337586	5348524	10938	232	0.899
	OR51B6_chr11_5346508_5357446	OR51B6	chr11	5346508	5357446	10938	232	0.899
	OR52B4_chr11_4362263_4373386	OR52B4	chr11	4362263	4373386	11123	232	0.899
	PLAC9_chr10_80127730_80150359	PLAC9	chr10	80127730	80150359	22629	232	0.899
	REG1B_chr2_79080023_79092993	REG1B	chr2	79080023	79092993	12970	232	0.899
	RNASE6_chr14_20776268_20787467	RNASE6	chr14	20776268	20787467	11199	232	0.899
	SERPINA9_chr14_94457721_94481197	SERPINA9	chr14	94457721	94481197	23476	232	0.899
	SERPINB8_chr18_63965081_63994374	SERPINB8	chr18	63965081	63994374	29293	232	0.899
	SFTPC_chr8_22156798_22169479	SFTPC	chr8	22156798	22169479	12681	232	0.899
	SLC39A2_chr14_20994293_21006871	SLC39A2	chr14	20994293	21006871	12578	232	0.899
	SLC52A3_chr20_755080_773500	SLC52A3	chr20	755080	773500	18420	232	0.899
	SLFN11_chr17_35345305_35378621	SLFN11	chr17	35345305	35378621	33316	232	0.899
	SOD3_chr4_24790573_24805842	SOD3	chr4	24790573	24805842	15269	232	0.899
	SSU72L6_chr7_124471317_124482664	SSU72L6	chr7	124471317	124482664	11347	232	0.899
	TBC1D28_chr17_18629247_18649391	TBC1D28	chr17	18629247	18649391	20144	232	0.899
	TCN2_chr22_30602174_30632271	TCN2	chr22	30602174	30632271	30097	232	0.899
	TMEM207_chr3_190423655_190454901	TMEM207	chr3	190423655	190454901	31246	232	0.899
	TMPPE_chr3_33085422_33102146	TMPPE	chr3	33085422	33102146	16724	232	0.899
	TNFSF14_chr19_6656253_6675160	TNFSF14	chr19	6656253	6675160	18907	232	0.899
	TP53AIP1_chr11_128930370_128947871	TP53AIP1	chr11	128930370	128947871	17501	232	0.899
	TRIM10_chr6_30146943_30166211	TRIM10	chr6	30146943	30166211	19268	232	0.899
	TXN_chr9_110238810_110261507	TXN	chr9	110238810	110261507	22697	232	0.899
	WDR5B_chr3_122406846_122421062	WDR5B	chr3	122406846	122421062	14216	232	0.899
	ZNF735_chr7_64202203_64225290	ZNF735	chr7	64202203	64225290	23087	232	0.899
	ACR_chr22_50733204_50750339	ACR	chr22	50733204	50750339	17135	231	0.895
	ARHGDIB_chr12_14937031_14966601	ARHGDIB	chr12	14937031	14966601	29570	231	0.895
	ASPRV1_chr2_69955089_69966631	ASPRV1	chr2	69955089	69966631	11542	231	0.895
	BMP2_chr20_6762686_6785246	BMP2	chr20	6762686	6785246	22560	231	0.895
	BTG1_chr12_92135278_92150846	BTG1	chr12	92135278	92150846	15568	231	0.895
	BYSL_chr6_41916499_41938046	BYSL	chr6	41916499	41938046	21547	231	0.895
	CHST2_chr3_143114771_143129014	CHST2	chr3	143114771	143129014	14243	231	0.895
	CRYBB2_chr22_25214639_25236869	CRYBB2	chr22	25214639	25236869	22230	231	0.895
	CSN3_chr4_70237597_70256432	CSN3	chr4	70237597	70256432	18835	231	0.895
	ETV3L_chr1_157087043_157104808	ETV3L	chr1	157087043	157104808	17765	231	0.895
	FAM237A_chr2_206637487_206654365	FAM237A	chr2	206637487	206654365	16878	231	0.895
	FAM43B_chr1_20547573_20560020	FAM43B	chr1	20547573	20560020	12447	231	0.895
	FOXL1_chr16_86573549_86588478	FOXL1	chr16	86573549	86588478	14929	231	0.895
	GDF9_chr5_132856185_132871469	GDF9	chr5	132856185	132871469	15284	231	0.895
	GKN1_chr2_68969636_68985976	GKN1	chr2	68969636	68985976	16340	231	0.895
	GZMK_chr5_55019256_55039570	GZMK	chr5	55019256	55039570	20314	231	0.895
	HAS1_chr19_51708112_51728991	HAS1	chr19	51708112	51728991	20879	231	0.895
	HDHD3_chr9_113368422_113381986	HDHD3	chr9	113368422	113381986	13564	231	0.895
	HMX3_chr10_123130970_123144423	HMX3	chr10	123130970	123144423	13453	231	0.895
	IFNA16_chr9_21211373_21222311	IFNA16	chr9	21211373	21222311	10938	231	0.895
	IFNA21_chr9_21160637_21171660	IFNA21	chr9	21160637	21171660	11023	231	0.895
	KBTBD7_chr13_41184834_41199569	KBTBD7	chr13	41184834	41199569	14735	231	0.895
	KRT27_chr17_40771808_40787550	KRT27	chr17	40771808	40787550	15742	231	0.895
	KRTAP10-2_chr21_44545357_44556505	KRTAP10-2	chr21	44545357	44556505	11148	231	0.895
	KRTAP5-11_chr11_71576855_71587875	KRTAP5-11	chr11	71576855	71587875	11020	231	0.895
	LELP1_chr1_153198430_153210120	LELP1	chr1	153198430	153210120	11690	231	0.895
	MRPL50_chr9_101382633_101403618	MRPL50	chr9	101382633	101403618	20985	231	0.895
	MYBPH_chr1_203162811_203180826	MYBPH	chr1	203162811	203180826	18015	231	0.895
	NPS_chr10_127544309_127558540	NPS	chr10	127544309	127558540	14231	231	0.895
	OR10G6_chr11_123989163_124000161	OR10G6	chr11	123989163	124000161	10998	231	0.895
	OR52E5_chr11_5888208_5907730	OR52E5	chr11	5888208	5907730	19522	231	0.895
	OR6B2_chr2_240024491_240035429	OR6B2	chr2	240024491	240035429	10938	231	0.895
	ORM1_chr9_114318098_114331479	ORM1	chr9	114318098	114331479	13381	231	0.895
	PAEP_chr9_135556756_135571955	PAEP	chr9	135556756	135571955	15199	231	0.895
	PCARE_chr2_29056695_29079523	PCARE	chr2	29056695	29079523	22828	231	0.895
	PCDHB6_chr5_141145057_141158287	PCDHB6	chr5	141145057	141158287	13230	231	0.895
	PGC_chr6_41731711_41752397	PGC	chr6	41731711	41752397	20686	231	0.895
	PLA2G2D_chr1_20106939_20124536	PLA2G2D	chr1	20106939	20124536	17597	231	0.895
	PLA2G3_chr22_31129807_31145508	PLA2G3	chr22	31129807	31145508	15701	231	0.895
	RDH8_chr19_10008483_10027279	RDH8	chr19	10008483	10027279	18796	231	0.895
	REG3G_chr2_79020702_79033501	REG3G	chr2	79020702	79033501	12799	231	0.895
	SCYGR3_chr2_227609538_227619840	SCYGR3	chr2	227609538	227619840	10302	231	0.895
	SERPINA5_chr14_94576426_94598118	SERPINA5	chr14	94576426	94598118	21692	231	0.895
	SRSF6_chr20_43452896_43469243	SRSF6	chr20	43452896	43469243	16347	231	0.895
	TAGLN3_chr3_111993922_112018885	TAGLN3	chr3	111993922	112018885	24963	231	0.895
	TBC1D26_chr17_15727283_15749782	TBC1D26	chr17	15727283	15749782	22499	231	0.895
	TMIGD3_chr1_111478348_111508633	TMIGD3	chr1	111478348	111508633	30285	231	0.895
	UBD_chr6_29550515_29564732	UBD	chr6	29550515	29564732	14217	231	0.895
	UCMA_chr10_13216766_13239374	UCMA	chr10	13216766	13239374	22608	231	0.895
	ZNF155_chr19_43979188_44003326	ZNF155	chr19	43979188	44003326	24138	231	0.895
	ADAM33_chr20_3662975_3687010	ADAM33	chr20	3662975	3687010	24035	230	0.891
	AGER_chr6_32175969_32189253	AGER	chr6	32175969	32189253	13284	230	0.891
	AK3_chr9_4704556_4746202	AK3	chr9	4704556	4746202	41646	230	0.891
	ALOX12B_chr17_8067636_8092716	ALOX12B	chr17	8067636	8092716	25080	230	0.891
	ANGPTL6_chr19_10087338_10107678	ANGPTL6	chr19	10087338	10107678	20340	230	0.891
	APOA4_chr11_116815700_116828304	APOA4	chr11	116815700	116828304	12604	230	0.891
	AQP3_chr9_33436160_33452593	AQP3	chr9	33436160	33452593	16433	230	0.891
	ARL14EPL_chr5_116027472_116064489	ARL14EPL	chr5	116027472	116064489	37017	230	0.891
	ASCL4_chr12_107769704_107781644	ASCL4	chr12	107769704	107781644	11940	230	0.891
	BATF3_chr1_212681417_212704840	BATF3	chr1	212681417	212704840	23423	230	0.891
	CALHM1_chr10_103448240_103463900	CALHM1	chr10	103448240	103463900	15660	230	0.891
	CCDC190_chr1_162846020_162866175	CCDC190	chr1	162846020	162866175	20155	230	0.891
	CD24_chr6_106964831_106979729	CD24	chr6	106964831	106979729	14898	230	0.891
	CDC14C_chr7_48919547_48932454	CDC14C	chr7	48919547	48932454	12907	230	0.891
	CDRT15_chr17_14230673_14241862	CDRT15	chr17	14230673	14241862	11189	230	0.891
	CETP_chr16_56956950_56988845	CETP	chr16	56956950	56988845	31895	230	0.891
	CLEC1B_chr12_9988075_10004121	CLEC1B	chr12	9988075	10004121	16046	230	0.891
	DUSP1_chr5_172763096_172776195	DUSP1	chr5	172763096	172776195	13099	230	0.891
	ETV7_chr6_36361194_36392669	ETV7	chr6	36361194	36392669	31475	230	0.891
	F3_chr1_94524173_94546759	F3	chr1	94524173	94546759	22586	230	0.891
	FAM241B_chr10_69625247_69638596	FAM241B	chr10	69625247	69638596	13349	230	0.891
	FASTKD3_chr5_7854159_7874031	FASTKD3	chr5	7854159	7874031	19872	230	0.891
	FJX1_chr11_35613460_35625865	FJX1	chr11	35613460	35625865	12405	230	0.891
	FST_chr5_53475629_53492134	FST	chr5	53475629	53492134	16505	230	0.891
	FXYD5_chr19_35149735_35174881	FXYD5	chr19	35149735	35174881	25146	230	0.891
	GHRL_chr3_10280666_10297947	GHRL	chr3	10280666	10297947	17281	230	0.891
	GJB4_chr1_34754740_34767327	GJB4	chr1	34754740	34767327	12587	230	0.891
	GPR78_chr4_8575392_8595023	GPR78	chr4	8575392	8595023	19631	230	0.891
	HNRNPAB_chr5_178199533_178216163	HNRNPAB	chr5	178199533	178216163	16630	230	0.891
	HSPB3_chr5_54450699_54461377	HSPB3	chr5	54450699	54461377	10678	230	0.891
	IL17A_chr6_52181375_52195638	IL17A	chr6	52181375	52195638	14263	230	0.891
	KDM4E_chr11_95020258_95032596	KDM4E	chr11	95020258	95032596	12338	230	0.891
	KHNYN_chr14_24424954_24446843	KHNYN	chr14	24424954	24446843	21889	230	0.891
	KLK3_chr19_50849915_50865764	KLK3	chr19	50849915	50865764	15849	230	0.891
	KRTAP13-2_chr21_30366390_30377271	KRTAP13-2	chr21	30366390	30377271	10881	230	0.891
	LAIR1_chr19_54346384_54369931	LAIR1	chr19	54346384	54369931	23547	230	0.891
	LCE3E_chr1_152560654_152571780	LCE3E	chr1	152560654	152571780	11126	230	0.891
	LIPM_chr10_88797730_88825546	LIPM	chr10	88797730	88825546	27816	230	0.891
	LOC128125818_chr4_6059977_6075162	LOC128125818	chr4	6059977	6075162	15185	230	0.891
	LOC93622_chr4_6669075_6681047	LOC93622	chr4	6669075	6681047	11972	230	0.891
	LRRC75B_chr22_24580635_24598073	LRRC75B	chr22	24580635	24598073	17438	230	0.891
	LRTM2_chr12_1815565_1841753	LRTM2	chr12	1815565	1841753	26188	230	0.891
	MAP6D1_chr3_183810922_183830577	MAP6D1	chr3	183810922	183830577	19655	230	0.891
	MDFI_chr6_41633468_41659244	MDFI	chr6	41633468	41659244	25776	230	0.891
	MGST1_chr12_16342645_16369410	MGST1	chr12	16342645	16369410	26765	230	0.891
	MS4A5_chr11_60424572_60452792	MS4A5	chr11	60424572	60452792	28220	230	0.891
	MSMO1_chr4_165322669_165348164	MSMO1	chr4	165322669	165348164	25495	230	0.891
	MT1F_chr16_56652959_56664303	MT1F	chr16	56652959	56664303	11344	230	0.891
	MUC22_chr6_31005474_31040402	MUC22	chr6	31005474	31040402	34928	230	0.891
	NCL_chr2_231448531_231469484	NCL	chr2	231448531	231469484	20953	230	0.891
	NFKBIA_chr14_35396513_35409749	NFKBIA	chr14	35396513	35409749	13236	230	0.891
	NRN1_chr6_5992999_6011925	NRN1	chr6	5992999	6011925	18926	230	0.891
	NUDT7_chr16_77717514_77747260	NUDT7	chr16	77717514	77747260	29746	230	0.891
	OR13J1_chr9_35864463_35875401	OR13J1	chr9	35864463	35875401	10938	230	0.891
	OR2H2_chr6_29580121_29595500	OR2H2	chr6	29580121	29595500	15379	230	0.891
	OR51B2_chr11_5318359_5329297	OR51B2	chr11	5318359	5329297	10938	230	0.891
	OR51E2_chr11_4675171_4702853	OR51E2	chr11	4675171	4702853	27682	230	0.891
	OR5AC2_chr3_98082173_98093102	OR5AC2	chr3	98082173	98093102	10929	230	0.891
	OR6K2_chr1_158694678_158705652	OR6K2	chr1	158694678	158705652	10974	230	0.891
	OXGR1_chr13_96980713_96999476	OXGR1	chr13	96980713	96999476	18763	230	0.891
	OXT_chr20_3066620_3077517	OXT	chr20	3066620	3077517	10897	230	0.891
	PHLDA1_chr12_76020447_76036776	PHLDA1	chr12	76020447	76036776	16329	230	0.891
	PIGH_chr14_67584318_67605268	PIGH	chr14	67584318	67605268	20950	230	0.891
	PIGT_chr20_45411141_45431241	PIGT	chr20	45411141	45431241	20100	230	0.891
	POP4_chr19_29601283_29622237	POP4	chr19	29601283	29622237	20954	230	0.891
	PPP1R26_chr9_135474782_135493892	PPP1R26	chr9	135474782	135493892	19110	230	0.891
	PRPS1L1_chr7_18021770_18032846	PRPS1L1	chr7	18021770	18032846	11076	230	0.891
	PSORS1C2_chr6_31132534_31144066	PSORS1C2	chr6	31132534	31144066	11532	230	0.891
	REG4_chr1_119789017_119816460	REG4	chr1	119789017	119816460	27443	230	0.891
	RFNG_chr17_82042902_82056811	RFNG	chr17	82042902	82056811	13909	230	0.891
	RFPL4A_chr19_55754097_55768421	RFPL4A	chr19	55754097	55768421	14324	230	0.891
	S100A9_chr1_153352854_153366023	S100A9	chr1	153352854	153366023	13169	230	0.891
	SDR39U1_chr14_24434766_24447776	SDR39U1	chr14	24434766	24447776	13010	230	0.891
	SERPINB9_chr6_2882270_2908309	SERPINB9	chr6	2882270	2908309	26039	230	0.891
	SHD_chr19_4274266_4295722	SHD	chr19	4274266	4295722	21456	230	0.891
	SLU7_chr5_160396641_160424081	SLU7	chr5	160396641	160424081	27440	230	0.891
	SMR3B_chr4_70378131_70395244	SMR3B	chr4	70378131	70395244	17113	230	0.891
	SOX7_chr8_10718768_10735511	SOX7	chr8	10718768	10735511	16743	230	0.891
	SQSTM1_chr5_179815905_179843078	SQSTM1	chr5	179815905	179843078	27173	230	0.891
	TBRG1_chr11_124617864_124640926	TBRG1	chr11	124617864	124640926	23062	230	0.891
	TMEM225_chr11_123877920_123890670	TMEM225	chr11	123877920	123890670	12750	230	0.891
	TMPRSS13_chr11_117895641_117934402	TMPRSS13	chr11	117895641	117934402	38761	230	0.891
	TNNI1_chr1_201398784_201426730	TNNI1	chr1	201398784	201426730	27946	230	0.891
	TRIM15_chr6_30158546_30177693	TRIM15	chr6	30158546	30177693	19147	230	0.891
	TRIM39_chr6_30321927_30348729	TRIM39	chr6	30321927	30348729	26802	230	0.891
	UGT2B10_chr4_68810994_68837023	UGT2B10	chr4	68810994	68837023	26029	230	0.891
	UQCC6_chr12_103945194_103962215	UQCC6	chr12	103945194	103962215	17021	230	0.891
	VSIR_chr10_71742556_71778520	VSIR	chr10	71742556	71778520	35964	230	0.891
	ZCCHC4_chr4_25307774_25375383	ZCCHC4	chr4	25307774	25375383	67609	230	0.891
	ZSCAN18_chr19_58078856_58103231	ZSCAN18	chr19	58078856	58103231	24375	230	0.891
	AGR2_chr7_16786811_16809999	AGR2	chr7	16786811	16809999	23188	229	0.888
	AKR7A2_chr1_19298965_19317144	AKR7A2	chr1	19298965	19317144	18179	229	0.888
	APOBEC3C_chr22_39009257_39025352	APOBEC3C	chr22	39009257	39025352	16095	229	0.888
	ARSA_chr22_50617754_50633152	ARSA	chr22	50617754	50633152	15398	229	0.888
	C1QL3_chr10_16508734_16526879	C1QL3	chr10	16508734	16526879	18145	229	0.888
	C2orf72_chr2_231032523_231054719	C2orf72	chr2	231032523	231054719	22196	229	0.888
	CAPN11_chr6_44153820_44189401	CAPN11	chr6	44153820	44189401	35581	229	0.888
	CCND2_chr12_4268762_4310353	CCND2	chr12	4268762	4310353	41591	229	0.888
	CCR6_chr6_167118096_167144141	CCR6	chr6	167118096	167144141	26045	229	0.888
	CDCA7_chr2_173349872_173373997	CDCA7	chr2	173349872	173373997	24125	229	0.888
	CER1_chr9_14714724_14727733	CER1	chr9	14714724	14727733	13009	229	0.888
	CIB1_chr15_90224975_90238941	CIB1	chr15	90224975	90238941	13966	229	0.888
	CLCN2_chr3_184341185_184366605	CLCN2	chr3	184341185	184366605	25420	229	0.888
	CLEC4M_chr19_7758243_7774605	CLEC4M	chr19	7758243	7774605	16362	229	0.888
	CLPSL2_chr6_35771598_35784552	CLPSL2	chr6	35771598	35784552	12954	229	0.888
	CRABP1_chr15_78335353_78353225	CRABP1	chr15	78335353	78353225	17872	229	0.888
	CYBA_chr16_88638289_88656053	CYBA	chr16	88638289	88656053	17764	229	0.888
	CYP21A2_chr6_32033415_32046644	CYP21A2	chr6	32033415	32046644	13229	229	0.888
	DACT3_chr19_46642551_46666182	DACT3	chr19	46642551	46666182	23631	229	0.888
	DEFB126_chr20_137590_150751	DEFB126	chr20	137590	150751	13161	229	0.888
	FBLL1_chr5_168524305_168535634	FBLL1	chr5	168524305	168535634	11329	229	0.888
	FETUB_chr3_186635399_186658141	FETUB	chr3	186635399	186658141	22742	229	0.888
	FFAR1_chr19_35342902_35358864	FFAR1	chr19	35342902	35358864	15962	229	0.888
	FOXC2_chr16_86561829_86574728	FOXC2	chr16	86561829	86574728	12899	229	0.888
	FOXD3_chr1_63317567_63330128	FOXD3	chr1	63317567	63330128	12561	229	0.888
	GADD45B_chr19_2471127_2483257	GADD45B	chr19	2471127	2483257	12130	229	0.888
	GJB6_chr13_20216962_20237319	GJB6	chr13	20216962	20237319	20357	229	0.888
	GLRX5_chr14_95530050_95549714	GLRX5	chr14	95530050	95549714	19664	229	0.888
	GLTPD2_chr17_4783964_4795589	GLTPD2	chr17	4783964	4795589	11625	229	0.888
	HAND2_chr4_173521091_173535229	HAND2	chr4	173521091	173535229	14138	229	0.888
	HBD_chr11_5227838_5239483	HBD	chr11	5227838	5239483	11645	229	0.888
	HEY1_chr8_79759010_79772767	HEY1	chr8	79759010	79772767	13757	229	0.888
	HLA-DOB_chr6_32807763_32822002	HLA-DOB	chr6	32807763	32822002	14239	229	0.888
	HLA-DRA_chr6_32434887_32450046	HLA-DRA	chr6	32434887	32450046	15159	229	0.888
	IKBKE_chr1_206465476_206501889	IKBKE	chr1	206465476	206501889	36413	229	0.888
	IRF4_chr6_386752_416443	IRF4	chr6	386752	416443	29691	229	0.888
	KCNJ5_chr11_128886356_128926163	KCNJ5	chr11	128886356	128926163	39807	229	0.888
	KLK13_chr19_51050626_51070092	KLK13	chr19	51050626	51070092	19466	229	0.888
	KRT32_chr17_41454513_41472386	KRT32	chr17	41454513	41472386	17873	229	0.888
	KRTAP5-7_chr11_71522267_71533669	KRTAP5-7	chr11	71522267	71533669	11402	229	0.888
	KRTAP9-1_chr17_41184887_41195639	KRTAP9-1	chr17	41184887	41195639	10752	229	0.888
	LGALS2_chr22_37565248_37585087	LGALS2	chr22	37565248	37585087	19839	229	0.888
	MC3R_chr20_56243732_56254815	MC3R	chr20	56243732	56254815	11083	229	0.888
	MICB_chr6_31493145_31516124	MICB	chr6	31493145	31516124	22979	229	0.888
	MRI1_chr19_13759522_13779282	MRI1	chr19	13759522	13779282	19760	229	0.888
	MT2A_chr16_56603584_56614497	MT2A	chr16	56603584	56614497	10913	229	0.888
	MYOG_chr1_203078129_203091012	MYOG	chr1	203078129	203091012	12883	229	0.888
	NANOGNB_chr12_7760216_7779121	NANOGNB	chr12	7760216	7779121	18905	229	0.888
	NTSR2_chr2_11653178_11675195	NTSR2	chr2	11653178	11675195	22017	229	0.888
	ODF1_chr8_102546589_102566018	ODF1	chr8	102546589	102566018	19429	229	0.888
	OLFML3_chr1_113974474_113987253	OLFML3	chr1	113974474	113987253	12779	229	0.888
	OR1S1_chr11_58207720_58221084	OR1S1	chr11	58207720	58221084	13364	229	0.888
	OR2C3_chr1_247519677_247541440	OR2C3	chr1	247519677	247541440	21763	229	0.888
	OR2G2_chr1_247583360_247594313	OR2G2	chr1	247583360	247594313	10953	229	0.888
	OR4A15_chr11_55362974_55373918	OR4A15	chr11	55362974	55373918	10944	229	0.888
	OR4K15_chr14_19970591_19981565	OR4K15	chr14	19970591	19981565	10974	229	0.888
	OR6A2_chr11_6786736_6804689	OR6A2	chr11	6786736	6804689	17953	229	0.888
	OSGEP_chr14_20441401_20459812	OSGEP	chr14	20441401	20459812	18411	229	0.888
	P2RX6_chr22_21010165_21033008	P2RX6	chr22	21010165	21033008	22843	229	0.888
	PCSK7_chr11_117199337_117237073	PCSK7	chr11	117199337	117237073	37736	229	0.888
	PGAP4_chr9_101468170_101492173	PGAP4	chr9	101468170	101492173	24003	229	0.888
	PLIN1_chr15_89659367_89684367	PLIN1	chr15	89659367	89684367	25000	229	0.888
	PPP1R10_chr6_30595413_30622243	PPP1R10	chr6	30595413	30622243	26830	229	0.888
	PYDC5_chr1_158994971_159007751	PYDC5	chr1	158994971	159007751	12780	229	0.888
	RBMXL2_chr11_7083998_7096148	RBMXL2	chr11	7083998	7096148	12150	229	0.888
	RNF113B_chr13_98170785_98182269	RNF113B	chr13	98170785	98182269	11484	229	0.888
	SAP30L_chr5_154440997_154466053	SAP30L	chr5	154440997	154466053	25056	229	0.888
	SAYSD1_chr6_39099063_39120186	SAYSD1	chr6	39099063	39120186	21123	229	0.888
	SCYGR5_chr2_227661804_227672061	SCYGR5	chr2	227661804	227672061	10257	229	0.888
	SPDYE21_chr7_67271941_67294005	SPDYE21	chr7	67271941	67294005	22064	229	0.888
	TAGLN_chr11_117194370_117212464	TAGLN	chr11	117194370	117212464	18094	229	0.888
	TAPBPL_chr12_6447042_6467316	TAPBPL	chr12	6447042	6467316	20274	229	0.888
	TBXT_chr6_166152656_166172851	TBXT	chr6	166152656	166172851	20195	229	0.888
	THYN1_chr11_134243282_134258352	THYN1	chr11	134243282	134258352	15070	229	0.888
	TMEM128_chr4_4230542_4253223	TMEM128	chr4	4230542	4253223	22681	229	0.888
	TRIM40_chr6_30131140_30153728	TRIM40	chr6	30131140	30153728	22588	229	0.888
	UBQLNL_chr11_5509393_5521699	UBQLNL	chr11	5509393	5521699	12306	229	0.888
	UGT2A3_chr4_68923463_68956804	UGT2A3	chr4	68923463	68956804	33341	229	0.888
	ZNF215_chr11_6921426_6963047	ZNF215	chr11	6921426	6963047	41621	229	0.888
	ZNF543_chr19_57315472_57335770	ZNF543	chr19	57315472	57335770	20298	229	0.888
	ZNF761_chr19_53426984_53463261	ZNF761	chr19	53426984	53463261	36277	229	0.888
	ZNF83_chr19_52607377_52643355	ZNF83	chr19	52607377	52643355	35978	229	0.888
	ZPR1_chr11_116768799_116793023	ZPR1	chr11	116768799	116793023	24224	229	0.888
	ABITRAM_chr9_108929400_108945954	ABITRAM	chr9	108929400	108945954	16554	228	0.884
	ADORA3_chr1_111494429_111508633	ADORA3	chr1	111494429	111508633	14204	228	0.884
	AGR3_chr7_16854412_16886983	AGR3	chr7	16854412	16886983	32571	228	0.884
	AICDA_chr12_8597170_8617859	AICDA	chr12	8597170	8617859	20689	228	0.884
	AMTN_chr4_70513569_70537743	AMTN	chr4	70513569	70537743	24174	228	0.884
	ANKRD60_chr20_58211126_58233653	ANKRD60	chr20	58211126	58233653	22527	228	0.884
	APOBEC3D_chr22_39016127_39038277	APOBEC3D	chr22	39016127	39038277	22150	228	0.884
	AQP6_chr12_49967947_49982139	AQP6	chr12	49967947	49982139	14192	228	0.884
	ATOH1_chr4_93823753_93835964	ATOH1	chr4	93823753	93835964	12211	228	0.884
	B4GALT7_chr5_177595132_177615330	B4GALT7	chr5	177595132	177615330	20198	228	0.884
	BCL2L10_chr15_52104263_52117775	BCL2L10	chr15	52104263	52117775	13512	228	0.884
	BCL2L15_chr1_113871816_113892581	BCL2L15	chr1	113871816	113892581	20765	228	0.884
	BLOC1S4_chr4_6711174_6722664	BLOC1S4	chr4	6711174	6722664	11490	228	0.884
	C16orf95_chr16_87297814_87322392	C16orf95	chr16	87297814	87322392	24578	228	0.884
	CALHM2_chr10_103441786_103457370	CALHM2	chr10	103441786	103457370	15584	228	0.884
	CCL16_chr17_35971499_35986497	CCL16	chr17	35971499	35986497	14998	228	0.884
	CD22_chr19_35324187_35352361	CD22	chr19	35324187	35352361	28174	228	0.884
	CDK1_chr10_60773478_60799852	CDK1	chr10	60773478	60799852	26374	228	0.884
	CEBPE_chr14_23112306_23124255	CEBPE	chr14	23112306	23124255	11949	228	0.884
	CHRNA2_chr8_27454756_27484261	CHRNA2	chr8	27454756	27484261	29505	228	0.884
	CLEC10A_chr17_7069537_7085251	CLEC10A	chr17	7069537	7085251	15714	228	0.884
	CLEC4A_chr12_8118617_8143607	CLEC4A	chr12	8118617	8143607	24990	228	0.884
	CLU_chr8_27591917_27619700	CLU	chr8	27591917	27619700	27783	228	0.884
	DMRT3_chr9_971655_996732	DMRT3	chr9	971655	996732	25077	228	0.884
	DNAJB8_chr3_128457437_128471890	DNAJB8	chr3	128457437	128471890	14453	228	0.884
	EIF3G_chr19_10110014_10124899	EIF3G	chr19	10110014	10124899	14885	228	0.884
	ELF3_chr1_202005587_202022183	ELF3	chr1	202005587	202022183	16596	228	0.884
	ERV3-1_chr7_64985356_65011687	ERV3-1	chr7	64985356	65011687	26331	228	0.884
	FDFT1_chr8_11797741_11844298	FDFT1	chr8	11797741	11844298	46557	228	0.884
	FGFBP2_chr4_15955245_15968175	FGFBP2	chr4	15955245	15968175	12930	228	0.884
	FHL3_chr1_37991770_38010514	FHL3	chr1	37991770	38010514	18744	228	0.884
	GAPDH_chr12_6529517_6543371	GAPDH	chr12	6529517	6543371	13854	228	0.884
	GGT6_chr17_4551927_4565577	GGT6	chr17	4551927	4565577	13650	228	0.884
	GPR15LG_chr10_84168801_84190294	GPR15LG	chr10	84168801	84190294	21493	228	0.884
	GPR162_chr12_6816821_6832421	GPR162	chr12	6816821	6832421	15600	228	0.884
	HLA-E_chr6_30484509_30499194	HLA-E	chr6	30484509	30499194	14685	228	0.884
	HMHB1_chr5_143807161_143825716	HMHB1	chr5	143807161	143825716	18555	228	0.884
	HSP90B1_chr12_103925410_103952926	HSP90B1	chr12	103925410	103952926	27516	228	0.884
	IFNA10_chr9_21201181_21212143	IFNA10	chr9	21201181	21212143	10962	228	0.884
	IFNA17_chr9_21222243_21233222	IFNA17	chr9	21222243	21233222	10979	228	0.884
	IFNA8_chr9_21404117_21415185	IFNA8	chr9	21404117	21415185	11068	228	0.884
	IFNB1_chr9_21072104_21082942	IFNB1	chr9	21072104	21082942	10838	228	0.884
	IL32_chr16_3060640_3074530	IL32	chr16	3060640	3074530	13890	228	0.884
	IZUMO1R_chr11_94299580_94313146	IZUMO1R	chr11	94299580	94313146	13566	228	0.884
	KLF6_chr10_3770996_3790209	KLF6	chr10	3770996	3790209	19213	228	0.884
	LDHD_chr16_75106864_75121780	LDHD	chr16	75106864	75121780	14916	228	0.884
	MMP27_chr11_102686487_102710769	MMP27	chr11	102686487	102710769	24282	228	0.884
	MMP8_chr11_102706796_102729954	MMP8	chr11	102706796	102729954	23158	228	0.884
	MRGPRX2_chr11_19049455_19065717	MRGPRX2	chr11	19049455	19065717	16262	228	0.884
	MRPL52_chr14_22824887_22840037	MRPL52	chr14	22824887	22840037	15150	228	0.884
	MT1E_chr16_56620781_56632112	MT1E	chr16	56620781	56632112	11331	228	0.884
	NCR1_chr19_54901148_54918073	NCR1	chr19	54901148	54918073	16925	228	0.884
	NHLH1_chr1_160362071_160377846	NHLH1	chr1	160362071	160377846	15775	228	0.884
	OR13C4_chr9_104521253_104532209	OR13C4	chr9	104521253	104532209	10956	228	0.884
	OR2M2_chr1_248169821_248186067	OR2M2	chr1	248169821	248186067	16246	228	0.884
	OR4E2_chr14_21648835_21672642	OR4E2	chr14	21648835	21672642	23807	228	0.884
	OR51G2_chr11_4907588_4924350	OR51G2	chr11	4907588	4924350	16762	228	0.884
	OR5BS1P_chr12_48554882_48567956	OR5BS1P	chr12	48554882	48567956	13074	228	0.884
	OR6N2_chr1_158769222_158786204	OR6N2	chr1	158769222	158786204	16982	228	0.884
	OR8I2_chr11_56088308_56099240	OR8I2	chr11	56088308	56099240	10932	228	0.884
	PABPC3_chr13_25091136_25104254	PABPC3	chr13	25091136	25104254	13118	228	0.884
	PCDH20_chr13_61404685_61420849	PCDH20	chr13	61404685	61420849	16164	228	0.884
	PCDHB9_chr5_141182161_141196541	PCDHB9	chr5	141182161	141196541	14380	228	0.884
	PINK1_chr1_20628458_20656511	PINK1	chr1	20628458	20656511	28053	228	0.884
	PMAIP1_chr18_59894996_59909305	PMAIP1	chr18	59894996	59909305	14309	228	0.884
	PRRT1B_chr9_131540523_131564815	PRRT1B	chr9	131540523	131564815	24292	228	0.884
	RBM11_chr21_14211157_14233372	RBM11	chr21	14211157	14233372	22215	228	0.884
	RETN_chr19_7664049_7675455	RETN	chr19	7664049	7675455	11406	228	0.884
	RFPL4B_chr6_112342330_112356294	RFPL4B	chr6	112342330	112356294	13964	228	0.884
	RIDA_chr8_98097344_98122171	RIDA	chr8	98097344	98122171	24827	228	0.884
	RPL22L1_chr3_170859875_170875195	RPL22L1	chr3	170859875	170875195	15320	228	0.884
	RPS9_chr19_54195858_54212647	RPS9	chr19	54195858	54212647	16789	228	0.884
	SCRT2_chr20_656596_680802	SCRT2	chr20	656596	680802	24206	228	0.884
	SCYGR4_chr2_227612498_227622815	SCYGR4	chr2	227612498	227622815	10317	228	0.884
	SCYGR8_chr2_227740894_227751220	SCYGR8	chr2	227740894	227751220	10326	228	0.884
	SLC31A2_chr9_113146007_113169140	SLC31A2	chr9	113146007	113169140	23133	228	0.884
	SLC6A19_chr5_1196595_1230111	SLC6A19	chr5	1196595	1230111	33516	228	0.884
	SMR3A_chr4_70355760_70372158	SMR3A	chr4	70355760	70372158	16398	228	0.884
	SPINT4_chr20_45717347_45730830	SPINT4	chr20	45717347	45730830	13483	228	0.884
	TARP_chr7_38254643_38278636	TARP	chr7	38254643	38278636	23993	228	0.884
	TAS2R1_chr5_9622347_9635351	TAS2R1	chr5	9622347	9635351	13004	228	0.884
	TYSND1_chr10_70132981_70151700	TYSND1	chr10	70132981	70151700	18719	228	0.884
	ULBP3_chr6_150056053_150074121	ULBP3	chr6	150056053	150074121	18068	228	0.884
	VN1R2_chr19_53253292_53264602	VN1R2	chr19	53253292	53264602	11310	228	0.884
	VSIG8_chr1_159849316_159867657	VSIG8	chr1	159849316	159867657	18341	228	0.884
	WDR86_chr7_151376124_151415038	WDR86	chr7	151376124	151415038	38914	228	0.884
	ZFYVE21_chr14_103710810_103738664	ZFYVE21	chr14	103710810	103738664	27854	228	0.884
	ZMYND15_chr17_4734833_4751113	ZMYND15	chr17	4734833	4751113	16280	228	0.884
	ZNF880_chr19_52364923_52390795	ZNF880	chr19	52364923	52390795	25872	228	0.884
	AGT_chr1_230697523_230719122	AGT	chr1	230697523	230719122	21599	227	0.88
	AIFM3_chr22_20962255_20986358	AIFM3	chr22	20962255	20986358	24103	227	0.88
	ANAPC4_chr4_25372263_25423498	ANAPC4	chr4	25372263	25423498	51235	227	0.88
	ANKRD40CL_chr17_50756030_50772518	ANKRD40CL	chr17	50756030	50772518	16488	227	0.88
	ANKRD49_chr11_94488984_94504578	ANKRD49	chr11	94488984	94504578	15594	227	0.88
	ARL11_chr13_49623507_49638872	ARL11	chr13	49623507	49638872	15365	227	0.88
	ARSI_chr5_150291343_150307905	ARSI	chr5	150291343	150307905	16562	227	0.88
	ATP4B_chr13_113643804_113663198	ATP4B	chr13	113643804	113663198	19394	227	0.88
	BHLHA15_chr7_98206439_98220457	BHLHA15	chr7	98206439	98220457	14018	227	0.88
	CCDC8_chr19_46405329_46418564	CCDC8	chr19	46405329	46418564	13235	227	0.88
	CCHCR1_chr6_31137439_31162802	CCHCR1	chr6	31137439	31162802	25363	227	0.88
	CCL18_chr17_36059272_36077032	CCL18	chr17	36059272	36077032	17760	227	0.88
	CCND3_chr6_41929952_41946808	CCND3	chr6	41929952	41946808	16856	227	0.88
	CD2_chr1_116749430_116774229	CD2	chr1	116749430	116774229	24799	227	0.88
	CD70_chr19_6580839_6596150	CD70	chr19	6580839	6596150	15311	227	0.88
	CLRN3_chr10_127872841_127897941	CLRN3	chr10	127872841	127897941	25100	227	0.88
	COQ6_chr14_73945302_73968670	COQ6	chr14	73945302	73968670	23368	227	0.88
	CPB1_chr3_148822811_148865187	CPB1	chr3	148822811	148865187	42376	227	0.88
	CYP24A1_chr20_54148446_54178986	CYP24A1	chr20	54148446	54178986	30540	227	0.88
	CYP7A1_chr8_58485178_58505163	CYP7A1	chr8	58485178	58505163	19985	227	0.88
	DCANP1_chr5_135439214_135452348	DCANP1	chr5	135439214	135452348	13134	227	0.88
	DDOST_chr1_20646777_20666369	DDOST	chr1	20646777	20666369	19592	227	0.88
	DNAAF1_chr16_84140308_84182918	DNAAF1	chr16	84140308	84182918	42610	227	0.88
	DPH3_chr3_16252061_16269943	DPH3	chr3	16252061	16269943	17882	227	0.88
	EIF4A2_chr3_186778577_186794897	EIF4A2	chr3	186778577	186794897	16320	227	0.88
	ERFE_chr2_238153970_238173890	ERFE	chr2	238153970	238173890	19920	227	0.88
	F11_chr4_186261189_186294681	F11	chr4	186261189	186294681	33492	227	0.88
	FBXO39_chr17_6771215_6792646	FBXO39	chr17	6771215	6792646	21431	227	0.88
	FCER2_chr19_7683776_7707131	FCER2	chr19	7683776	7707131	23355	227	0.88
	FCGR2A_chr1_161500457_161524829	FCGR2A	chr1	161500457	161524829	24372	227	0.88
	FCRLB_chr1_161716544_161733143	FCRLB	chr1	161716544	161733143	16599	227	0.88
	FGF20_chr8_16987181_17007345	FGF20	chr8	16987181	17007345	20164	227	0.88
	FGF21_chr19_48750524_48763330	FGF21	chr19	48750524	48763330	12806	227	0.88
	FGF5_chr4_80261664_80296017	FGF5	chr4	80261664	80296017	34353	227	0.88
	FOXO3B_chr17_18662629_18687314	FOXO3B	chr17	18662629	18687314	24685	227	0.88
	FRS3_chr6_41765176_41784900	FRS3	chr6	41765176	41784900	19724	227	0.88
	FZD4_chr11_86940679_86960395	FZD4	chr11	86940679	86960395	19716	227	0.88
	GARIN6_chr12_99642753_99655114	GARIN6	chr12	99642753	99655114	12361	227	0.88
	GIMAP2_chr7_150680706_150698641	GIMAP2	chr7	150680706	150698641	17935	227	0.88
	GOLGA6L9_chr15_82424816_82444153	GOLGA6L9	chr15	82424816	82444153	19337	227	0.88
	HLA-DPB1_chr6_33070990_33094696	HLA-DPB1	chr6	33070990	33094696	23706	227	0.88
	HLA-DQA2_chr6_32736391_32752198	HLA-DQA2	chr6	32736391	32752198	15807	227	0.88
	HLA-DQB2_chr6_32751098_32768532	HLA-DQB2	chr6	32751098	32768532	17434	227	0.88
	HSPA6_chr1_161519540_161531894	HSPA6	chr1	161519540	161531894	12354	227	0.88
	IFNA7_chr9_21196469_21207205	IFNA7	chr9	21196469	21207205	10736	227	0.88
	IL15RA_chr10_5947384_5982543	IL15RA	chr10	5947384	5982543	35159	227	0.88
	IL20_chr1_206860623_206874223	IL20	chr1	206860623	206874223	13600	227	0.88
	ING2_chr4_183500058_183517429	ING2	chr4	183500058	183517429	17371	227	0.88
	INHBB_chr2_120341136_120356803	INHBB	chr2	120341136	120356803	15667	227	0.88
	IRX1_chr5_3590832_3606403	IRX1	chr5	3590832	3606403	15571	227	0.88
	KCNK16_chr6_39311171_39327702	KCNK16	chr6	39311171	39327702	16531	227	0.88
	KLF10_chr8_102643784_102660725	KLF10	chr8	102643784	102660725	16941	227	0.88
	KLK11_chr19_51017236_51031616	KLK11	chr19	51017236	51031616	14380	227	0.88
	KLK2_chr19_50868439_50885567	KLK2	chr19	50868439	50885567	17128	227	0.88
	KRT5_chr12_52509575_52525394	KRT5	chr12	52509575	52525394	15819	227	0.88
	LACC1_chr13_43874904_43898932	LACC1	chr13	43874904	43898932	24028	227	0.88
	LGALS3BP_chr17_78966255_78984923	LGALS3BP	chr17	78966255	78984923	18668	227	0.88
	LILRB3_chr19_54211278_54228007	LILRB3	chr19	54211278	54228007	16729	227	0.88
	LOC128071544_chr1_147606590_147616796	LOC128071544	chr1	147606590	147616796	10206	227	0.88
	LRRC30_chr18_7226089_7237044	LRRC30	chr18	7226089	7237044	10955	227	0.88
	LYZL2_chr10_30606779_30634753	LYZL2	chr10	30606779	30634753	27974	227	0.88
	MAGEF1_chr3_184705364_184717064	MAGEF1	chr3	184705364	184717064	11700	227	0.88
	MMP10_chr11_102765502_102785628	MMP10	chr11	102765502	102785628	20126	227	0.88
	MPPE1_chr18_11877622_11913317	MPPE1	chr18	11877622	11913317	35695	227	0.88
	MRFAP1L1_chr4_6702701_6714865	MRFAP1L1	chr4	6702701	6714865	12164	227	0.88
	MT1B_chr16_56646886_56658204	MT1B	chr16	56646886	56658204	11318	227	0.88
	MTERF2_chr12_106972277_106992146	MTERF2	chr12	106972277	106992146	19869	227	0.88
	MYMK_chr9_133509586_133529959	MYMK	chr9	133509586	133529959	20373	227	0.88
	NGRN_chr15_90260672_90277211	NGRN	chr15	90260672	90277211	16539	227	0.88
	OBP2A_chr9_135541126_135554969	OBP2A	chr9	135541126	135554969	13843	227	0.88
	OPRPN_chr4_70392940_70415195	OPRPN	chr4	70392940	70415195	22255	227	0.88
	OR10J1_chr1_159434722_159445967	OR10J1	chr1	159434722	159445967	11245	227	0.88
	OR10Q1_chr11_58222882_58233918	OR10Q1	chr11	58222882	58233918	11036	227	0.88
	OR12D2_chr6_29390631_29403008	OR12D2	chr6	29390631	29403008	12377	227	0.88
	OR13C3_chr9_104530749_104541856	OR13C3	chr9	104530749	104541856	11107	227	0.88
	OR1I1_chr19_15077211_15097970	OR1I1	chr19	15077211	15097970	20759	227	0.88
	OR4C15_chr11_55549469_55560419	OR4C15	chr11	55549469	55560419	10950	227	0.88
	OR51C1P_chr11_4685423_4702853	OR51C1P	chr11	4685423	4702853	17430	227	0.88
	OR5AK2_chr11_56983914_56994843	OR5AK2	chr11	56983914	56994843	10929	227	0.88
	OR8B12_chr11_124537722_124548654	OR8B12	chr11	124537722	124548654	10932	227	0.88
	OR8H1_chr11_56283462_56297254	OR8H1	chr11	56283462	56297254	13792	227	0.88
	PCDHB10_chr5_141187353_141200647	PCDHB10	chr5	141187353	141200647	13294	227	0.88
	PGLYRP1_chr19_46014153_46028053	PGLYRP1	chr19	46014153	46028053	13900	227	0.88
	PROK1_chr1_110446149_110462358	PROK1	chr1	110446149	110462358	16209	227	0.88
	PRR23E_chr3_127188131_127203185	PRR23E	chr3	127188131	127203185	15054	227	0.88
	PSAPL1_chr4_7425285_7439930	PSAPL1	chr4	7425285	7439930	14645	227	0.88
	PSMB9_chr6_32849192_32864851	PSMB9	chr6	32849192	32864851	15659	227	0.88
	PTHLH_chr12_27953084_27977733	PTHLH	chr12	27953084	27977733	24649	227	0.88
	PTPN7_chr1_202142016_202165602	PTPN7	chr1	202142016	202165602	23586	227	0.88
	RAET1G_chr6_149911878_149928121	RAET1G	chr6	149911878	149928121	16243	227	0.88
	RGS11_chr16_263307_280944	RGS11	chr16	263307	280944	17637	227	0.88
	RPE65_chr1_68423822_68454954	RPE65	chr1	68423822	68454954	31132	227	0.88
	RPS17_chr15_82531750_82545457	RPS17	chr15	82531750	82545457	13707	227	0.88
	RTP4_chr3_187363385_187377076	RTP4	chr3	187363385	187377076	13691	227	0.88
	S1PR1_chr1_101232019_101246518	S1PR1	chr1	101232019	101246518	14499	227	0.88
	SCYGR6_chr2_227719440_227729757	SCYGR6	chr2	227719440	227729757	10317	227	0.88
	SCYGR7_chr2_227723335_227733625	SCYGR7	chr2	227723335	227733625	10290	227	0.88
	SEPSECS_chr4_25115014_25165449	SEPSECS	chr4	25115014	25165449	50435	227	0.88
	SHISA2_chr13_26039597_26057016	SHISA2	chr13	26039597	26057016	17419	227	0.88
	SLC66A1_chr1_19307326_19334300	SLC66A1	chr1	19307326	19334300	26974	227	0.88
	SLC6A18_chr5_1220381_1251189	SLC6A18	chr5	1220381	1251189	30808	227	0.88
	SLFN13_chr17_35430096_35453766	SLFN13	chr17	35430096	35453766	23670	227	0.88
	SPATA4_chr4_176179579_176200585	SPATA4	chr4	176179579	176200585	21006	227	0.88
	SPRR2E_chr1_153088135_153099526	SPRR2E	chr1	153088135	153099526	11391	227	0.88
	SSTR1_chr14_38202904_38218067	SSTR1	chr14	38202904	38218067	15163	227	0.88
	SSUH2_chr3_8614386_8649798	SSUH2	chr3	8614386	8649798	35412	227	0.88
	SUCNR1_chr3_151868643_151889619	SUCNR1	chr3	151868643	151889619	20976	227	0.88
	SYT8_chr11_1829990_1842521	SYT8	chr11	1829990	1842521	12531	227	0.88
	TAS2R41_chr7_143472873_143483796	TAS2R41	chr7	143472873	143483796	10923	227	0.88
	TIFAB_chr5_135439226_135457351	TIFAB	chr5	135439226	135457351	18125	227	0.88
	TMEM186_chr16_8790180_8802639	TMEM186	chr16	8790180	8802639	12459	227	0.88
	TMEM213_chr7_138792994_138811759	TMEM213	chr7	138792994	138811759	18765	227	0.88
	TUB_chr11_8076211_8111243	TUB	chr11	8076211	8111243	35032	227	0.88
	TUSC1_chr9_25671969_25683444	TUSC1	chr9	25671969	25683444	11475	227	0.88
	VAX1_chr10_117128290_117143270	VAX1	chr10	117128290	117143270	14980	227	0.88
	VN1R4_chr19_53261676_53272723	VN1R4	chr19	53261676	53272723	11047	227	0.88
	WDR18_chr19_979345_999557	WDR18	chr19	979345	999557	20212	227	0.88
	XCL1_chr1_168571605_168587069	XCL1	chr1	168571605	168587069	15464	227	0.88
	ZBED3_chr5_77067072_77092285	ZBED3	chr5	77067072	77092285	25213	227	0.88
	ZBP1_chr20_57598852_57625426	ZBP1	chr20	57598852	57625426	26574	227	0.88
	ZNF701_chr19_52565287_52592174	ZNF701	chr19	52565287	52592174	26887	227	0.88
	ZNF879_chr5_179018804_179040064	ZNF879	chr5	179018804	179040064	21260	227	0.88
	ADPRH_chr3_119574492_119594945	ADPRH	chr3	119574492	119594945	20453	226	0.876
	ADRB2_chr5_148821611_148833623	ADRB2	chr5	148821611	148833623	12012	226	0.876
	AIPL1_chr17_6418738_6440121	AIPL1	chr17	6418738	6440121	21383	226	0.876
	AMBP_chr9_114055127_114083300	AMBP	chr9	114055127	114083300	28173	226	0.876
	ART5_chr11_3633512_3646992	ART5	chr11	3633512	3646992	13480	226	0.876
	BCL2L14_chr12_12065939_12104695	BCL2L14	chr12	12065939	12104695	38756	226	0.876
	BMP4_chr14_53944736_53961825	BMP4	chr14	53944736	53961825	17089	226	0.876
	BORCS7_chr10_102849259_102869961	BORCS7	chr10	102849259	102869961	20702	226	0.876
	BTNL2_chr6_32388339_32412181	BTNL2	chr6	32388339	32412181	23842	226	0.876
	C6orf58_chr6_127572174_127596820	C6orf58	chr6	127572174	127596820	24646	226	0.876
	CCDC182_chr17_57739495_57750299	CCDC182	chr17	57739495	57750299	10804	226	0.876
	CCDC89_chr11_85678848_85691195	CCDC89	chr11	85678848	85691195	12347	226	0.876
	CCKAR_chr4_26476396_26495484	CCKAR	chr4	26476396	26495484	19088	226	0.876
	CD209_chr19_7734993_7752534	CD209	chr19	7734993	7752534	17541	226	0.876
	CDKN1A_chr6_36673714_36692332	CDKN1A	chr6	36673714	36692332	18618	226	0.876
	CLEC2B_chr12_9847369_9874354	CLEC2B	chr12	9847369	9874354	26985	226	0.876
	CPXM1_chr20_2789074_2805627	CPXM1	chr20	2789074	2805627	16553	226	0.876
	CRYBB3_chr22_25194858_25212359	CRYBB3	chr22	25194858	25212359	17501	226	0.876
	CRYGD_chr2_208116607_208129524	CRYGD	chr2	208116607	208129524	12917	226	0.876
	CTU1_chr19_51092606_51113409	CTU1	chr19	51092606	51113409	20803	226	0.876
	DEXI_chr16_10923891_10947468	DEXI	chr16	10923891	10947468	23577	226	0.876
	DPP7_chr9_137105546_137119733	DPP7	chr9	137105546	137119733	14187	226	0.876
	DRD5_chr4_9776634_9789009	DRD5	chr4	9776634	9789009	12375	226	0.876
	F12_chr5_177397141_177414564	F12	chr5	177397141	177414564	17423	226	0.876
	FFAR2_chr19_35443257_35456767	FFAR2	chr19	35443257	35456767	13510	226	0.876
	FGF17_chr8_22037820_22053809	FGF17	chr8	22037820	22053809	15989	226	0.876
	GIMAP4_chr7_150562390_150578953	GIMAP4	chr7	150562390	150578953	16563	226	0.876
	GPR183_chr13_99289539_99312399	GPR183	chr13	99289539	99312399	22860	226	0.876
	GSC_chr14_94763223_94775113	GSC	chr14	94763223	94775113	11890	226	0.876
	HELT_chr4_185013490_185025953	HELT	chr4	185013490	185025953	12463	226	0.876
	HGFAC_chr4_3436968_3454486	HGFAC	chr4	3436968	3454486	17518	226	0.876
	HLA-DMB_chr6_32929636_32946028	HLA-DMB	chr6	32929636	32946028	16392	226	0.876
	IBSP_chr4_87794554_87817435	IBSP	chr4	87794554	87817435	22881	226	0.876
	IFNA5_chr9_21299326_21310313	IFNA5	chr9	21299326	21310313	10987	226	0.876
	IGFL4_chr19_46034182_46046002	IGFL4	chr19	46034182	46046002	11820	226	0.876
	IL2RB_chr22_37120843_37154916	IL2RB	chr22	37120843	37154916	34073	226	0.876
	IL5RA_chr3_3061324_3115374	IL5RA	chr3	3061324	3115374	54050	226	0.876
	IZUMO4_chr19_2091915_2104590	IZUMO4	chr19	2091915	2104590	12675	226	0.876
	KAZALD1_chr10_101056989_101072059	KAZALD1	chr10	101056989	101072059	15070	226	0.876
	KCNK17_chr6_39294001_39319419	KCNK17	chr6	39294001	39319419	25418	226	0.876
	KRT31_chr17_41388721_41402608	KRT31	chr17	41388721	41402608	13887	226	0.876
	KRT3_chr12_52784685_52801117	KRT3	chr12	52784685	52801117	16432	226	0.876
	KRT81_chr12_52280913_52296534	KRT81	chr12	52280913	52296534	15621	226	0.876
	KRTAP11-1_chr21_30875644_30886580	KRTAP11-1	chr21	30875644	30886580	10936	226	0.876
	LDLRAD2_chr1_21807265_21830225	LDLRAD2	chr1	21807265	21830225	22960	226	0.876
	LEFTY1_chr1_225881282_225894146	LEFTY1	chr1	225881282	225894146	12864	226	0.876
	LEFTY2_chr1_225931603_225946220	LEFTY2	chr1	225931603	225946220	14617	226	0.876
	LGI2_chr4_24993847_25035946	LGI2	chr4	24993847	25035946	42099	226	0.876
	LILRA1_chr19_54588632_54607381	LILRA1	chr19	54588632	54607381	18749	226	0.876
	LOC729966_chr19_18245034_18260362	LOC729966	chr19	18245034	18260362	15328	226	0.876
	LRRC32_chr11_76652524_76675747	LRRC32	chr11	76652524	76675747	23223	226	0.876
	LRRC74B_chr22_21040946_21069168	LRRC74B	chr22	21040946	21069168	28222	226	0.876
	METTL18_chr1_169787529_169799907	METTL18	chr1	169787529	169799907	12378	226	0.876
	NEPRO_chr3_112997444_113024671	NEPRO	chr3	112997444	113024671	27227	226	0.876
	NEU2_chr2_233027672_233040057	NEU2	chr2	233027672	233040057	12385	226	0.876
	NFIL3_chr9_91404045_91428832	NFIL3	chr9	91404045	91428832	24787	226	0.876
	NFKBIB_chr19_38894969_38913889	NFKBIB	chr19	38894969	38913889	18920	226	0.876
	NFKBIE_chr6_44253166_44270551	NFKBIE	chr6	44253166	44270551	17385	226	0.876
	NTAN1_chr16_15032857_15061074	NTAN1	chr16	15032857	15061074	28217	226	0.876
	NUTM1_chr15_34338315_34362735	NUTM1	chr15	34338315	34362735	24420	226	0.876
	ODAPH_chr4_75551066_75569817	ODAPH	chr4	75551066	75569817	18751	226	0.876
	OLIG1_chr21_33065141_33077413	OLIG1	chr21	33065141	33077413	12272	226	0.876
	OR1L1_chr9_122656716_122667648	OR1L1	chr9	122656716	122667648	10932	226	0.876
	OR2H1_chr6_29452155_29469328	OR2H1	chr6	29452155	29469328	17173	226	0.876
	OR4E1_chr14_21662886_21678818	OR4E1	chr14	21662886	21678818	15932	226	0.876
	OR51Q1_chr11_5417111_5428206	OR51Q1	chr11	5417111	5428206	11095	226	0.876
	OR52B6_chr11_5575877_5586884	OR52B6	chr11	5575877	5586884	11007	226	0.876
	OR6C2_chr12_55439076_55458347	OR6C2	chr12	55439076	55458347	19271	226	0.876
	OR6C75_chr12_55357975_55374279	OR6C75	chr12	55357975	55374279	16304	226	0.876
	OXCT2_chr1_39764523_39776348	OXCT2	chr1	39764523	39776348	11825	226	0.876
	PEAK3_chr19_2269631_2287175	PEAK3	chr19	2269631	2287175	17544	226	0.876
	PIRT_chr17_10817470_10843087	PIRT	chr17	10817470	10843087	25617	226	0.876
	PLSCR3_chr17_7384727_7399525	PLSCR3	chr17	7384727	7399525	14798	226	0.876
	PNMA8A_chr19_46461503_46476563	PNMA8A	chr19	46461503	46476563	15060	226	0.876
	PRICKLE4_chr6_41775782_41792452	PRICKLE4	chr6	41775782	41792452	16670	226	0.876
	PRR15_chr7_29558835_29572293	PRR15	chr7	29558835	29572293	13458	226	0.876
	PSMB6_chr17_4791164_4803495	PSMB6	chr17	4791164	4803495	12331	226	0.876
	RBBP9_chr20_18481540_18502225	RBBP9	chr20	18481540	18502225	20685	226	0.876
	RNPEP_chr1_201977648_202011143	RNPEP	chr1	201977648	202011143	33495	226	0.876
	RPL15_chr3_23912132_23925989	RPL15	chr3	23912132	23925989	13857	226	0.876
	SCNN1A_chr12_6341847_6380563	SCNN1A	chr12	6341847	6380563	38716	226	0.876
	SCP2D1_chr20_18808783_18819378	SCP2D1	chr20	18808783	18819378	10595	226	0.876
	SCYGR1_chr2_227382683_227392949	SCYGR1	chr2	227382683	227392949	10266	226	0.876
	SEC14L3_chr22_30454229_30477017	SEC14L3	chr22	30454229	30477017	22788	226	0.876
	SKIC2_chr6_31954175_31974751	SKIC2	chr6	31954175	31974751	20576	226	0.876
	SLC13A5_chr17_6679719_6718369	SLC13A5	chr17	6679719	6718369	38650	226	0.876
	SPATA31E1_chr9_87877877_87893903	SPATA31E1	chr9	87877877	87893903	16026	226	0.876
	SPINT3_chr20_45507461_45520622	SPINT3	chr20	45507461	45520622	13161	226	0.876
	SPRR2D_chr1_153034732_153046120	SPRR2D	chr1	153034732	153046120	11388	226	0.876
	SSTR2_chr17_73160010_73181633	SSTR2	chr17	73160010	73181633	21623	226	0.876
	TAF8_chr6_42045524_42088272	TAF8	chr6	42045524	42088272	42748	226	0.876
	TEX30_chr13_102760888_102778786	TEX30	chr13	102760888	102778786	17898	226	0.876
	TFF2_chr21_42341357_42355994	TFF2	chr21	42341357	42355994	14637	226	0.876
	TM4SF5_chr17_4766886_4788211	TM4SF5	chr17	4766886	4788211	21325	226	0.876
	TMC8_chr17_78125771_78147968	TMC8	chr17	78125771	78147968	22197	226	0.876
	TNFRSF10C_chr8_23097921_23122445	TNFRSF10C	chr8	23097921	23122445	24524	226	0.876
	TRAPPC5_chr19_7675833_7692703	TRAPPC5	chr19	7675833	7692703	16870	226	0.876
	TREML2_chr6_41184749_41206149	TREML2	chr6	41184749	41206149	21400	226	0.876
	TRIM58_chr1_247852187_247885138	TRIM58	chr1	247852187	247885138	32951	226	0.876
	ZDHHC22_chr14_77126270_77146791	ZDHHC22	chr14	77126270	77146791	20521	226	0.876
	ZFP37_chr9_113033377_113061724	ZFP37	chr9	113033377	113061724	28347	226	0.876
	ZNF285_chr19_44377298_44406608	ZNF285	chr19	44377298	44406608	29310	226	0.876
	ZNF587_chr19_57844859_57870117	ZNF587	chr19	57844859	57870117	25258	226	0.876
	ZYX_chr7_143376345_143396111	ZYX	chr7	143376345	143396111	19766	226	0.876
	ACBD4_chr17_45130687_45149176	ACBD4	chr17	45130687	45149176	18489	225	0.872
	ADRA1D_chr20_4215630_4254287	ADRA1D	chr20	4215630	4254287	38657	225	0.872
	ALG10B_chr12_38311774_38334721	ALG10B	chr12	38311774	38334721	22947	225	0.872
	AMN_chr14_102917663_102935842	AMN	chr14	102917663	102935842	18179	225	0.872
	C10orf95_chr10_102444837_102456543	C10orf95	chr10	102444837	102456543	11706	225	0.872
	C13orf42_chr13_51077119_51116274	C13orf42	chr13	51077119	51116274	39155	225	0.872
	C1QTNF2_chr5_160342754_160375626	C1QTNF2	chr5	160342754	160375626	32872	225	0.872
	C1orf100_chr1_244347635_244394663	C1orf100	chr1	244347635	244394663	47028	225	0.872
	C5orf46_chr5_147887722_147911538	C5orf46	chr5	147887722	147911538	23816	225	0.872
	C8orf48_chr8_13561869_13573288	C8orf48	chr8	13561869	13573288	11419	225	0.872
	CA6_chr1_8940868_8980092	CA6	chr1	8940868	8980092	39224	225	0.872
	CALML3_chr10_5519961_5531771	CALML3	chr10	5519961	5531771	11810	225	0.872
	CARD16_chr11_105036563_105050335	CARD16	chr11	105036563	105050335	13772	225	0.872
	CBLN3_chr14_24421545_24434668	CBLN3	chr14	24421545	24434668	13123	225	0.872
	CHML_chr1_241623851_241645369	CHML	chr1	241623851	241645369	21518	225	0.872
	CRYGN_chr7_151423832_151445141	CRYGN	chr7	151423832	151445141	21309	225	0.872
	CSF2_chr5_132068789_132081170	CSF2	chr5	132068789	132081170	12381	225	0.872
	CSNK2A3_chr11_11346942_11358250	CSNK2A3	chr11	11346942	11358250	11308	225	0.872
	CST4_chr20_23680640_23694038	CST4	chr20	23680640	23694038	13398	225	0.872
	CSTB_chr21_43768950_43781308	CSTB	chr21	43768950	43781308	12358	225	0.872
	CSTL1_chr20_23434685_23449930	CSTL1	chr20	23434685	23449930	15245	225	0.872
	CYP4V2_chr4_186186567_186218463	CYP4V2	chr4	186186567	186218463	31896	225	0.872
	DDIT4L_chr4_100180870_100195468	DDIT4L	chr4	100180870	100195468	14598	225	0.872
	DIO1_chr1_53889187_53916086	DIO1	chr1	53889187	53916086	26899	225	0.872
	EDN1_chr6_12285361_12302194	EDN1	chr6	12285361	12302194	16833	225	0.872
	EMILIN2_chr18_2842006_2921003	EMILIN2	chr18	2842006	2921003	78997	225	0.872
	ETFBKMT_chr12_31654688_31678114	ETFBKMT	chr12	31654688	31678114	23426	225	0.872
	FAAP24_chr19_32967242_32983229	FAAP24	chr19	32967242	32983229	15987	225	0.872
	FAM216B_chr13_42776584_42796549	FAM216B	chr13	42776584	42796549	19965	225	0.872
	FBXO45_chr3_196563660_196594059	FBXO45	chr3	196563660	196594059	30399	225	0.872
	FBXW10B_chr17_15578886_15624704	FBXW10B	chr17	15578886	15624704	45818	225	0.872
	FCGR3A_chr1_161536759_161554818	FCGR3A	chr1	161536759	161554818	18059	225	0.872
	FCRL6_chr1_159797360_159821257	FCRL6	chr1	159797360	159821257	23897	225	0.872
	FIBIN_chr11_26989112_27002087	FIBIN	chr11	26989112	27002087	12975	225	0.872
	FOXD4_chr9_111231_123417	FOXD4	chr9	111231	123417	12186	225	0.872
	FUT5_chr19_5860826_5875540	FUT5	chr19	5860826	5875540	14714	225	0.872
	GADD45G_chr9_89600012_89611555	GADD45G	chr9	89600012	89611555	11543	225	0.872
	GAL3ST1_chr22_30549635_30579665	GAL3ST1	chr22	30549635	30579665	30030	225	0.872
	GALK1_chr17_75752894_75770192	GALK1	chr17	75752894	75770192	17298	225	0.872
	GARIN1B_chr7_128710391_128736743	GARIN1B	chr7	128710391	128736743	26352	225	0.872
	GBP6_chr1_89359059_89393160	GBP6	chr1	89359059	89393160	34101	225	0.872
	GIMD1_chr4_106352392_106373778	GIMD1	chr4	106352392	106373778	21386	225	0.872
	GMCL2_chr5_178179505_178192371	GMCL2	chr5	178179505	178192371	12866	225	0.872
	GPR142_chr17_74362506_74377600	GPR142	chr17	74362506	74377600	15094	225	0.872
	GPR6_chr6_109973311_109985720	GPR6	chr6	109973311	109985720	12409	225	0.872
	GRN_chr17_44340302_44358106	GRN	chr17	44340302	44358106	17804	225	0.872
	GTPBP8_chr3_112985984_113006969	GTPBP8	chr3	112985984	113006969	20985	225	0.872
	H2AJ_chr12_14769405_14780024	H2AJ	chr12	14769405	14780024	10619	225	0.872
	ICAM1_chr19_10266120_10291615	ICAM1	chr19	10266120	10291615	25495	225	0.872
	IGFALS_chr16_1785413_1798705	IGFALS	chr16	1785413	1798705	13292	225	0.872
	IGFL2_chr19_46143238_46166289	IGFL2	chr19	46143238	46166289	23051	225	0.872
	IGSF22_chr11_18699312_18731188	IGSF22	chr11	18699312	18731188	31876	225	0.872
	IL10_chr1_206762602_206777494	IL10	chr1	206762602	206777494	14892	225	0.872
	IL1F10_chr2_113062970_113080843	IL1F10	chr2	113062970	113080843	17873	225	0.872
	IL9_chr5_135887246_135900841	IL9	chr5	135887246	135900841	13595	225	0.872
	ILK_chr11_6598774_6615870	ILK	chr11	6598774	6615870	17096	225	0.872
	INSL3_chr19_17811512_17826519	INSL3	chr19	17811512	17826519	15007	225	0.872
	KCNA5_chr12_5038879_5051788	KCNA5	chr12	5038879	5051788	12909	225	0.872
	KRT20_chr17_40870889_40890242	KRT20	chr17	40870889	40890242	19353	225	0.872
	KRT34_chr17_41372669_41387306	KRT34	chr17	41372669	41387306	14637	225	0.872
	KRT40_chr17_40972715_40989326	KRT40	chr17	40972715	40989326	16611	225	0.872
	KRTAP24-1_chr21_30276309_30287950	KRTAP24-1	chr21	30276309	30287950	11641	225	0.872
	KRTAP25-1_chr21_30284145_30294514	KRTAP25-1	chr21	30284145	30294514	10369	225	0.872
	LALBA_chr12_48562684_48575046	LALBA	chr12	48562684	48575046	12362	225	0.872
	LECT2_chr5_135941904_135959983	LECT2	chr5	135941904	135959983	18079	225	0.872
	LGALS14_chr19_39699481_39714444	LGALS14	chr19	39699481	39714444	14963	225	0.872
	LOC122539214_chr19_52645447_52695496	LOC122539214	chr19	52645447	52695496	50049	225	0.872
	LTBR_chr12_6379162_6396566	LTBR	chr12	6379162	6396566	17404	225	0.872
	MAP1LC3C_chr1_241990490_242004098	MAP1LC3C	chr1	241990490	242004098	13608	225	0.872
	MEDAG_chr13_30901271_30930572	MEDAG	chr13	30901271	30930572	29301	225	0.872
	MISFA_chr11_18594789_18608883	MISFA	chr11	18594789	18608883	14094	225	0.872
	MMP21_chr10_125761453_125780821	MMP21	chr10	125761453	125780821	19368	225	0.872
	MMP2_chr16_55474198_55511691	MMP2	chr16	55474198	55511691	37493	225	0.872
	MRGPRE_chr11_3220030_3237417	MRGPRE	chr11	3220030	3237417	17387	225	0.872
	MUC13_chr3_124900442_124939751	MUC13	chr3	124900442	124939751	39309	225	0.872
	MYL12A_chr18_3242801_3261236	MYL12A	chr18	3242801	3261236	18435	225	0.872
	MYORG_chr9_34361666_34381898	MYORG	chr9	34361666	34381898	20232	225	0.872
	NIPSNAP3B_chr9_104759129_104782764	NIPSNAP3B	chr9	104759129	104782764	23635	225	0.872
	NLRP10_chr11_7952537_7970447	NLRP10	chr11	7952537	7970447	17910	225	0.872
	NOL7_chr6_13610335_13626712	NOL7	chr6	13610335	13626712	16377	225	0.872
	OLIG3_chr6_137487199_137499394	OLIG3	chr6	137487199	137499394	12195	225	0.872
	OR10AG1_chr11_55960755_55974945	OR10AG1	chr11	55960755	55974945	14190	225	0.872
	OR10C1_chr6_29434306_29445977	OR10C1	chr6	29434306	29445977	11671	225	0.872
	OR1N1_chr9_122521358_122532293	OR1N1	chr9	122521358	122532293	10935	225	0.872
	OR51A7_chr11_4898783_4914462	OR51A7	chr11	4898783	4914462	15679	225	0.872
	OR51E1_chr11_4638982_4660488	OR51E1	chr11	4638982	4660488	21506	225	0.872
	OR51G1_chr11_4918374_4929339	OR51G1	chr11	4918374	4929339	10965	225	0.872
	OR5K4_chr3_98348854_98359819	OR5K4	chr3	98348854	98359819	10965	225	0.872
	OR5M3_chr11_56464274_56478352	OR5M3	chr11	56464274	56478352	14078	225	0.872
	OR5M9_chr11_56457469_56468401	OR5M9	chr11	56457469	56468401	10932	225	0.872
	OR8A1_chr11_124564997_124576374	OR8A1	chr11	124564997	124576374	11377	225	0.872
	OR8B3_chr11_124390534_124404024	OR8B3	chr11	124390534	124404024	13490	225	0.872
	OR8H2_chr11_56098687_56112658	OR8H2	chr11	56098687	56112658	13971	225	0.872
	P2RY11_chr19_10106693_10120372	P2RY11	chr19	10106693	10120372	13679	225	0.872
	P3H3_chr12_6823407_6844847	P3H3	chr12	6823407	6844847	21440	225	0.872
	PABPN1L_chr16_88858333_88871660	PABPN1L	chr16	88858333	88871660	13327	225	0.872
	PCDHB16_chr5_141177387_141191226	PCDHB16	chr5	141177387	141191226	13839	225	0.872
	PGP_chr16_2206593_2219840	PGP	chr16	2206593	2219840	13247	225	0.872
	POLR3F_chr20_18462390_18489646	POLR3F	chr20	18462390	18489646	27256	225	0.872
	PRB4_chr12_11302077_11315436	PRB4	chr12	11302077	11315436	13359	225	0.872
	PTMS_chr12_6761363_6775952	PTMS	chr12	6761363	6775952	14589	225	0.872
	RBCK1_chr20_403299_437139	RBCK1	chr20	403299	437139	33840	225	0.872
	RBM15_chr1_110334377_110351677	RBM15	chr1	110334377	110351677	17300	225	0.872
	RDH14_chr2_18549723_18565653	RDH14	chr2	18549723	18565653	15930	225	0.872
	REG1A_chr2_79115488_79128409	REG1A	chr2	79115488	79128409	12921	225	0.872
	RESF1_chr12_31954415_31998107	RESF1	chr12	31954415	31998107	43692	225	0.872
	RETNLB_chr3_108750638_108762410	RETNLB	chr3	108750638	108762410	11772	225	0.872
	RHBDD3_chr22_29254872_29272981	RHBDD3	chr22	29254872	29272981	18109	225	0.872
	RLN2_chr9_5294864_5309716	RLN2	chr9	5294864	5309716	14852	225	0.872
	RNASE1_chr14_20796228_20807844	RNASE1	chr14	20796228	20807844	11616	225	0.872
	RNF39_chr6_30065270_30080769	RNF39	chr6	30065270	30080769	15499	225	0.872
	RPRML_chr17_46973156_46984253	RPRML	chr17	46973156	46984253	11097	225	0.872
	RPUSD3_chr3_9832849_9849008	RPUSD3	chr3	9832849	9849008	16159	225	0.872
	S100B_chr21_46593604_46610082	S100B	chr21	46593604	46610082	16478	225	0.872
	SERPINA11_chr14_94437464_94457800	SERPINA11	chr14	94437464	94457800	20336	225	0.872
	SIGLEC11_chr19_49943985_49966172	SIGLEC11	chr19	49943985	49966172	22187	225	0.872
	SIGLEC8_chr19_51445997_51463454	SIGLEC8	chr19	51445997	51463454	17457	225	0.872
	SLC16A8_chr22_38073137_38089184	SLC16A8	chr22	38073137	38089184	16047	225	0.872
	SNORC_chr2_232865264_232883700	SNORC	chr2	232865264	232883700	18436	225	0.872
	SP5_chr2_170710337_170723078	SP5	chr2	170710337	170723078	12741	225	0.872
	STARD5_chr15_81304053_81329141	STARD5	chr15	81304053	81329141	25088	225	0.872
	TAAR2_chr6_132612150_132629275	TAAR2	chr6	132612150	132629275	17125	225	0.872
	TCF19_chr6_31153589_31169215	TCF19	chr6	31153589	31169215	15626	225	0.872
	TEX47_chr7_88789106_88800737	TEX47	chr7	88789106	88800737	11631	225	0.872
	TFF3_chr21_42306667_42320409	TFF3	chr21	42306667	42320409	13742	225	0.872
	TLCD2_chr17_1697816_1715377	TLCD2	chr17	1697816	1715377	17561	225	0.872
	TNK1_chr17_7376089_7394742	TNK1	chr17	7376089	7394742	18653	225	0.872
	TRIB3_chr20_375760_402559	TRIB3	chr20	375760	402559	26799	225	0.872
	UNG_chr12_109092597_109115992	UNG	chr12	109092597	109115992	23395	225	0.872
	UQCRQ_chr5_132861642_132873847	UQCRQ	chr5	132861642	132873847	12205	225	0.872
	VCPKMT_chr14_50103637_50121572	VCPKMT	chr14	50103637	50121572	17935	225	0.872
	VSIG10L_chr19_51326541_51347139	VSIG10L	chr19	51326541	51347139	20598	225	0.872
	WFDC13_chr20_45697038_45713817	WFDC13	chr20	45697038	45713817	16779	225	0.872
	ZNF284_chr19_44067159_44094613	ZNF284	chr19	44067159	44094613	27454	225	0.872
	ZNF749_chr19_57430325_57452101	ZNF749	chr19	57430325	57452101	21776	225	0.872
	ZNF830_chr17_34956540_34968777	ZNF830	chr17	34956540	34968777	12237	225	0.872
	ACAD8_chr11_134248568_134270855	ACAD8	chr11	134248568	134270855	22287	224	0.868
	ACTA1_chr1_229426245_229439094	ACTA1	chr1	229426245	229439094	12849	224	0.868
	ANKRD33_chr12_51883103_51896727	ANKRD33	chr12	51883103	51896727	13624	224	0.868
	ANKRD53_chr2_70973630_70990499	ANKRD53	chr2	70973630	70990499	16869	224	0.868
	APBA3_chr19_3745772_3766692	APBA3	chr19	3745772	3766692	20920	224	0.868
	APOC3_chr11_116824907_116838072	APOC3	chr11	116824907	116838072	13165	224	0.868
	ASB8_chr12_48142789_48162515	ASB8	chr12	48142789	48162515	19726	224	0.868
	ASPA_chr17_3470997_3508405	ASPA	chr17	3470997	3508405	37408	224	0.868
	ATF3_chr1_212603761_212625775	ATF3	chr1	212603761	212625775	22014	224	0.868
	C1QC_chr1_22638633_22653108	C1QC	chr1	22638633	22653108	14475	224	0.868
	C8orf90_chr8_141509671_141523729	C8orf90	chr8	141509671	141523729	14058	224	0.868
	C9orf24_chr9_34374019_34402810	C9orf24	chr9	34374019	34402810	28791	224	0.868
	C9orf57_chr9_72046376_72065613	C9orf57	chr9	72046376	72065613	19237	224	0.868
	CALHM3_chr10_103467804_103484240	CALHM3	chr10	103467804	103484240	16436	224	0.868
	CCDC74B_chr2_130134287_130150112	CCDC74B	chr2	130134287	130150112	15825	224	0.868
	CCER2_chr19_38903980_38917186	CCER2	chr19	38903980	38917186	13206	224	0.868
	CD300E_chr17_74604885_74628738	CD300E	chr17	74604885	74628738	23853	224	0.868
	CD69_chr12_9747486_9765901	CD69	chr12	9747486	9765901	18415	224	0.868
	CEACAM16_chr19_44694151_44715718	CEACAM16	chr19	44694151	44715718	21567	224	0.868
	CEBPA_chr19_33294934_33307534	CEBPA	chr19	33294934	33307534	12600	224	0.868
	CES5A_chr16_55841154_55880373	CES5A	chr16	55841154	55880373	39219	224	0.868
	CHRNA10_chr11_3660587_3676384	CHRNA10	chr11	3660587	3676384	15797	224	0.868
	CIROP_chr14_23094062_23109989	CIROP	chr14	23094062	23109989	15927	224	0.868
	CLEC7A_chr12_10111777_10135199	CLEC7A	chr12	10111777	10135199	23422	224	0.868
	CMAS_chr12_22041218_22070668	CMAS	chr12	22041218	22070668	29450	224	0.868
	CYB5R1_chr1_202956873_202972257	CYB5R1	chr1	202956873	202972257	15384	224	0.868
	DDX47_chr12_12808346_12834981	DDX47	chr12	12808346	12834981	26635	224	0.868
	DEFB127_chr20_152454_164163	DEFB127	chr20	152454	164163	11709	224	0.868
	DEFB129_chr20_222258_234886	DEFB129	chr20	222258	234886	12628	224	0.868
	DNAJB5_chr9_34984745_35003428	DNAJB5	chr9	34984745	35003428	18683	224	0.868
	DSPP_chr4_87603529_87621873	DSPP	chr4	87603529	87621873	18344	224	0.868
	EPCAM_chr2_47364311_47392020	EPCAM	chr2	47364311	47392020	27709	224	0.868
	FAM187B_chr19_35219800_35233739	FAM187B	chr19	35219800	35233739	13939	224	0.868
	FAM89A_chr1_231013958_231045254	FAM89A	chr1	231013958	231045254	31296	224	0.868
	FDCSP_chr4_70221124_70240252	FDCSP	chr4	70221124	70240252	19128	224	0.868
	FGF6_chr12_4429142_4450815	FGF6	chr12	4429142	4450815	21673	224	0.868
	FOXF2_chr6_1384576_1400603	FOXF2	chr6	1384576	1400603	16027	224	0.868
	FRAT2_chr10_97327497_97339729	FRAT2	chr10	97327497	97339729	12232	224	0.868
	FZD10_chr12_130157464_130170740	FZD10	chr12	130157464	130170740	13276	224	0.868
	GFRA4_chr20_3654248_3668399	GFRA4	chr20	3654248	3668399	14151	224	0.868
	GFY_chr19_49420388_49433987	GFY	chr19	49420388	49433987	13599	224	0.868
	GHITM_chr10_84134509_84158568	GHITM	chr10	84134509	84158568	24059	224	0.868
	GJA5_chr1_147751199_147765602	GJA5	chr1	147751199	147765602	14403	224	0.868
	GNA15_chr19_3131033_3168749	GNA15	chr19	3131033	3168749	37716	224	0.868
	GPR171_chr3_151192832_151208216	GPR171	chr3	151192832	151208216	15384	224	0.868
	GPR4_chr19_45584764_45607212	GPR4	chr19	45584764	45607212	22448	224	0.868
	GUCA1ANB_chr6_42150406_42168418	GUCA1ANB	chr6	42150406	42168418	18012	224	0.868
	GZMB_chr14_24625954_24639190	GZMB	chr14	24625954	24639190	13236	224	0.868
	HJURP_chr2_233831702_233859535	HJURP	chr2	233831702	233859535	27833	224	0.868
	HLA-C_chr6_31263749_31277092	HLA-C	chr6	31263749	31277092	13343	224	0.868
	HTR3D_chr3_184026742_184044369	HTR3D	chr3	184026742	184044369	17627	224	0.868
	IER3_chr6_30738199_30749547	IER3	chr6	30738199	30749547	11348	224	0.868
	IFNA14_chr9_21234002_21245005	IFNA14	chr9	21234002	21245005	11003	224	0.868
	IFNA1_chr9_21435439_21446316	IFNA1	chr9	21435439	21446316	10877	224	0.868
	IFNE_chr9_21475839_21487313	IFNE	chr9	21475839	21487313	11474	224	0.868
	IL17RB_chr3_53841568_53870794	IL17RB	chr3	53841568	53870794	29226	224	0.868
	IL36RN_chr2_113054198_113069744	IL36RN	chr2	113054198	113069744	15546	224	0.868
	IL3_chr5_132055655_132068204	IL3	chr5	132055655	132068204	12549	224	0.868
	INSL5_chr1_66792740_66806276	INSL5	chr1	66792740	66806276	13536	224	0.868
	KCNA1_chr12_4904905_4923256	KCNA1	chr12	4904905	4923256	18351	224	0.868
	KCNA6_chr12_4804334_4818318	KCNA6	chr12	4804334	4818318	13984	224	0.868
	KLHL30_chr2_238133668_238157947	KLHL30	chr2	238133668	238157947	24279	224	0.868
	KLK10_chr19_51007739_51024709	KLK10	chr19	51007739	51024709	16970	224	0.868
	KRT33A_chr17_41341092_41355828	KRT33A	chr17	41341092	41355828	14736	224	0.868
	KRT71_chr12_52538909_52558145	KRT71	chr12	52538909	52558145	19236	224	0.868
	LACTBL1_chr1_22948043_22977866	LACTBL1	chr1	22948043	22977866	29823	224	0.868
	LGALS8_chr1_236518982_236557981	LGALS8	chr1	236518982	236557981	38999	224	0.868
	LILRA6_chr19_54231590_54247790	LILRA6	chr19	54231590	54247790	16200	224	0.868
	LOC102723971_chr9_135609183_135624893	LOC102723971	chr9	135609183	135624893	15710	224	0.868
	LOC128031837_chr7_112445487_112455645	LOC128031837	chr7	112445487	112455645	10158	224	0.868
	LPCAT4_chr15_34353633_34372196	LPCAT4	chr15	34353633	34372196	18563	224	0.868
	LRRC70_chr5_62573819_62586446	LRRC70	chr5	62573819	62586446	12627	224	0.868
	LYPD3_chr19_43455787_43470608	LYPD3	chr19	43455787	43470608	14821	224	0.868
	LYZ_chr12_69343381_69359234	LYZ	chr12	69343381	69359234	15853	224	0.868
	MEPE_chr4_87827969_87851792	MEPE	chr4	87827969	87851792	23823	224	0.868
	MEX3B_chr15_82036778_82051018	MEX3B	chr15	82036778	82051018	14240	224	0.868
	MMP13_chr11_102937995_102960732	MMP13	chr11	102937995	102960732	22737	224	0.868
	MS4A15_chr11_60751867_60781733	MS4A15	chr11	60751867	60781733	29866	224	0.868
	MS4A6E_chr11_60322255_60346341	MS4A6E	chr11	60322255	60346341	24086	224	0.868
	MT1H_chr16_56664814_56676129	MT1H	chr16	56664814	56676129	11315	224	0.868
	MT1X_chr16_56677470_56689196	MT1X	chr16	56677470	56689196	11726	224	0.868
	MUC21_chr6_30978718_30994903	MUC21	chr6	30978718	30994903	16185	224	0.868
	NDN_chr15_23680400_23692305	NDN	chr15	23680400	23692305	11905	224	0.868
	NDUFA4_chr7_10926943_10945153	NDUFA4	chr7	10926943	10945153	18210	224	0.868
	NFKBIL1_chr6_31542608_31563829	NFKBIL1	chr6	31542608	31563829	21221	224	0.868
	NOB1_chr16_69736871_69759926	NOB1	chr16	69736871	69759926	23055	224	0.868
	NOP10_chr15_34336719_34348136	NOP10	chr15	34336719	34348136	11417	224	0.868
	NPVF_chr7_25219570_25233486	NPVF	chr7	25219570	25233486	13916	224	0.868
	NYNRIN_chr14_24394003_24424283	NYNRIN	chr14	24394003	24424283	30280	224	0.868
	OCM2_chr7_97979687_97995196	OCM2	chr7	97979687	97995196	15509	224	0.868
	OCM_chr7_5875798_5891363	OCM	chr7	5875798	5891363	15565	224	0.868
	OPN4_chr10_86649547_86671460	OPN4	chr10	86649547	86671460	21913	224	0.868
	OR10A5_chr11_6840683_6851636	OR10A5	chr11	6840683	6851636	10953	224	0.868
	OR10K1_chr1_158456834_158472458	OR10K1	chr1	158456834	158472458	15624	224	0.868
	OR11H6_chr14_20218710_20229702	OR11H6	chr14	20218710	20229702	10992	224	0.868
	OR4D5_chr11_123934617_123945573	OR4D5	chr11	123934617	123945573	10956	224	0.868
	OR51M1_chr11_5378812_5398263	OR51M1	chr11	5378812	5398263	19451	224	0.868
	OR52E2_chr11_5053650_5064627	OR52E2	chr11	5053650	5064627	10977	224	0.868
	OR52E6_chr11_5835928_5846897	OR52E6	chr11	5835928	5846897	10969	224	0.868
	OR56B1_chr11_5731448_5743523	OR56B1	chr11	5731448	5743523	12075	224	0.868
	OR6C3_chr12_55325746_55337636	OR6C3	chr12	55325746	55337636	11890	224	0.868
	OR8D4_chr11_123897167_123914229	OR8D4	chr11	123897167	123914229	17062	224	0.868
	OTOL1_chr3_161491808_161508942	OTOL1	chr3	161491808	161508942	17134	224	0.868
	OVOL3_chr19_36106143_36118711	OVOL3	chr19	36106143	36118711	12568	224	0.868
	PGGHG_chr11_284126_301107	PGGHG	chr11	284126	301107	16981	224	0.868
	PHF24_chr9_34953285_34987544	PHF24	chr9	34953285	34987544	34259	224	0.868
	PINLYP_chr19_43570801_43587098	PINLYP	chr19	43570801	43587098	16297	224	0.868
	PLA2G2F_chr1_20134323_20155381	PLA2G2F	chr1	20134323	20155381	21058	224	0.868
	PLD2_chr17_4802152_4828430	PLD2	chr17	4802152	4828430	26278	224	0.868
	PPIAL4G_chr1_148477548_148488302	PPIAL4G	chr1	148477548	148488302	10754	224	0.868
	PRAMEF19_chr1_13363431_13376947	PRAMEF19	chr1	13363431	13376947	13516	224	0.868
	PRSS38_chr1_227810675_227851470	PRSS38	chr1	227810675	227851470	40795	224	0.868
	PSMD13_chr11_231976_257984	PSMD13	chr11	231976	257984	26008	224	0.868
	PSORS1C1_chr6_31109800_31145092	PSORS1C1	chr6	31109800	31145092	35292	224	0.868
	PUS3_chr11_125888485_125908206	PUS3	chr11	125888485	125908206	19721	224	0.868
	RGS4_chr1_163064361_163081802	RGS4	chr1	163064361	163081802	17441	224	0.868
	RPL3L_chr16_1938974_1959689	RPL3L	chr16	1938974	1959689	20715	224	0.868
	RRP8_chr11_6590072_6608616	RRP8	chr11	6590072	6608616	18544	224	0.868
	SBSN_chr19_35518367_35533311	SBSN	chr19	35518367	35533311	14944	224	0.868
	SCN2B_chr11_118157806_118181639	SCN2B	chr11	118157806	118181639	23833	224	0.868
	SCN3B_chr11_123624188_123659624	SCN3B	chr11	123624188	123659624	35436	224	0.868
	SLC17A6_chr11_22333381_22384503	SLC17A6	chr11	22333381	22384503	51122	224	0.868
	SLC26A1_chr4_982657_998404	SLC26A1	chr4	982657	998404	15747	224	0.868
	SLC27A3_chr1_153770407_153785157	SLC27A3	chr1	153770407	153785157	14750	224	0.868
	SLC7A2_chr8_17492088_17575566	SLC7A2	chr8	17492088	17575566	83478	224	0.868
	SNTN_chr3_63647675_63670212	SNTN	chr3	63647675	63670212	22537	224	0.868
	STC2_chr5_173309723_173333414	STC2	chr5	173309723	173333414	23691	224	0.868
	SYNGR2_chr17_78163581_78177720	SYNGR2	chr17	78163581	78177720	14139	224	0.868
	TAS2R60_chr7_143438453_143449409	TAS2R60	chr7	143438453	143449409	10956	224	0.868
	TCIM_chr8_40148482_40160310	TCIM	chr8	40148482	40160310	11828	224	0.868
	TLR3_chr4_186064156_186093073	TLR3	chr4	186064156	186093073	28917	224	0.868
	TMEM151A_chr11_66286894_66301664	TMEM151A	chr11	66286894	66301664	14770	224	0.868
	TMEM171_chr5_73115575_73136809	TMEM171	chr5	73115575	73136809	21234	224	0.868
	TMT1B_chr12_55676736_55689611	TMT1B	chr12	55676736	55689611	12875	224	0.868
	TOMM6_chr6_41782694_41794895	TOMM6	chr6	41782694	41794895	12201	224	0.868
	TRAPPC2L_chr16_88852127_88867678	TRAPPC2L	chr16	88852127	88867678	15551	224	0.868
	TRIM32_chr9_116682305_116706299	TRIM32	chr9	116682305	116706299	23994	224	0.868
	TTC22_chr1_54774712_54806323	TTC22	chr1	54774712	54806323	31611	224	0.868
	UPF3A_chr13_114276601_114310817	UPF3A	chr13	114276601	114310817	34216	224	0.868
	WNT5B_chr12_1624231_1652212	WNT5B	chr12	1624231	1652212	27981	224	0.868
	YAE1_chr7_39561404_39577881	YAE1	chr7	39561404	39577881	16477	224	0.868
	ZDHHC23_chr3_113943013_113968373	ZDHHC23	chr3	113943013	113968373	25360	224	0.868
	ZNF22_chr10_44995923_45010326	ZNF22	chr10	44995923	45010326	14403	224	0.868
	ZNF835_chr19_56656980_56676757	ZNF835	chr19	56656980	56676757	19777	224	0.868
	ABI3_chr17_49205707_49228225	ABI3	chr17	49205707	49228225	22518	223	0.864
	ABRACL_chr6_139023745_139048302	ABRACL	chr6	139023745	139048302	24557	223	0.864
	ACTBL2_chr5_57475018_57487811	ACTBL2	chr5	57475018	57487811	12793	223	0.864
	ADGRG1_chr16_57623630_57670567	ADGRG1	chr16	57623630	57670567	46937	223	0.864
	ADGRG3_chr16_57663306_57694378	ADGRG3	chr16	57663306	57694378	31072	223	0.864
	AKR1B10_chr7_134522567_134546412	AKR1B10	chr7	134522567	134546412	23845	223	0.864
	APOA1_chr11_116830751_116842622	APOA1	chr11	116830751	116842622	11871	223	0.864
	AVPR1A_chr12_63137759_63156201	AVPR1A	chr12	63137759	63156201	18442	223	0.864
	BSND_chr1_54993933_55022172	BSND	chr1	54993933	55022172	28239	223	0.864
	BSPRY_chr9_113344541_113376222	BSPRY	chr9	113344541	113376222	31681	223	0.864
	CCL11_chr17_34280742_34293334	CCL11	chr17	34280742	34293334	12592	223	0.864
	CCL20_chr2_227808842_227822556	CCL20	chr2	227808842	227822556	13714	223	0.864
	CCN2_chr6_131943176_131956372	CCN2	chr6	131943176	131956372	13196	223	0.864
	CD164_chr6_109361514_109387467	CD164	chr6	109361514	109387467	25953	223	0.864
	CDC42EP1_chr22_37555480_37574405	CDC42EP1	chr22	37555480	37574405	18925	223	0.864
	CFAP161_chr15_81129270_81154179	CFAP161	chr15	81129270	81154179	24909	223	0.864
	CHGA_chr14_92918150_92940285	CHGA	chr14	92918150	92940285	22135	223	0.864
	CIDEA_chr18_12249361_12282595	CIDEA	chr18	12249361	12282595	33234	223	0.864
	CLEC3A_chr16_78017548_78037101	CLEC3A	chr16	78017548	78037101	19553	223	0.864
	CLEC4C_chr12_7724383_7752375	CLEC4C	chr12	7724383	7752375	27992	223	0.864
	COL1A1_chr17_50179101_50206631	COL1A1	chr17	50179101	50206631	27530	223	0.864
	COMMD9_chr11_36267292_36294424	COMMD9	chr11	36267292	36294424	27132	223	0.864
	CPOX_chr3_98574446_98598611	CPOX	chr3	98574446	98598611	24165	223	0.864
	CRACR2B_chr11_822919_836986	CRACR2B	chr11	822919	836986	14067	223	0.864
	CSN1S1_chr4_69926068_69951574	CSN1S1	chr4	69926068	69951574	25506	223	0.864
	CSN2_chr4_69950256_69970728	CSN2	chr4	69950256	69970728	20472	223	0.864
	CXCL1_chr4_73864393_73876308	CXCL1	chr4	73864393	73876308	11915	223	0.864
	CYLC2_chr9_102990333_103023488	CYLC2	chr9	102990333	103023488	33155	223	0.864
	DDI1_chr11_104031640_104044196	DDI1	chr11	104031640	104044196	12556	223	0.864
	DDX25_chr11_125899508_125933843	DDX25	chr11	125899508	125933843	34335	223	0.864
	DEFB134_chr8_11988174_12005752	DEFB134	chr8	11988174	12005752	17578	223	0.864
	DLX5_chr7_97015396_97029831	DLX5	chr7	97015396	97029831	14435	223	0.864
	DUSP18_chr22_30656445_30672875	DUSP18	chr22	30656445	30672875	16430	223	0.864
	ELOA2_chr18_47027527_47040621	ELOA2	chr18	47027527	47040621	13094	223	0.864
	EPDR1_chr7_37915640_37956936	EPDR1	chr7	37915640	37956936	41296	223	0.864
	FAHD1_chr16_1822206_1833910	FAHD1	chr16	1822206	1833910	11704	223	0.864
	FAM131A_chr3_184332600_184351275	FAM131A	chr3	184332600	184351275	18675	223	0.864
	FAM151A_chr1_54604181_54628525	FAM151A	chr1	54604181	54628525	24344	223	0.864
	FCER1A_chr1_159297336_159313202	FCER1A	chr1	159297336	159313202	15866	223	0.864
	FCER1G_chr1_161210295_161224245	FCER1G	chr1	161210295	161224245	13950	223	0.864
	FHL2_chr2_105355826_105404051	FHL2	chr2	105355826	105404051	48225	223	0.864
	GABARAPL1_chr12_10207877_10228128	GABARAPL1	chr12	10207877	10228128	20251	223	0.864
	GPR150_chr5_95615087_95627142	GPR150	chr5	95615087	95627142	12055	223	0.864
	GPR33_chr14_31477875_31493039	GPR33	chr14	31477875	31493039	15164	223	0.864
	GSG1_chr12_13078532_13108667	GSG1	chr12	13078532	13108667	30135	223	0.864
	H2BC26_chr1_228453103_228463558	H2BC26	chr1	228453103	228463558	10455	223	0.864
	HAMP_chr19_35277528_35290143	HAMP	chr19	35277528	35290143	12615	223	0.864
	HDAC10_chr22_50240183_50256265	HDAC10	chr22	50240183	50256265	16082	223	0.864
	HLA-DMA_chr6_32943618_32958097	HLA-DMA	chr6	32943618	32958097	14479	223	0.864
	HMX2_chr10_123143136_123155672	HMX2	chr10	123143136	123155672	12536	223	0.864
	HSDL1_chr16_84117141_84150177	HSDL1	chr16	84117141	84150177	33036	223	0.864
	IFI27L1_chr14_94076310_94107709	IFI27L1	chr14	94076310	94107709	31399	223	0.864
	IFI44_chr1_78644831_78669073	IFI44	chr1	78644831	78669073	24242	223	0.864
	IFNK_chr9_27519290_27531498	IFNK	chr9	27519290	27531498	12208	223	0.864
	IGFBPL1_chr9_38401528_38429454	IGFBPL1	chr9	38401528	38429454	27926	223	0.864
	IL1B_chr2_112824751_112841779	IL1B	chr2	112824751	112841779	17028	223	0.864
	IQCA1L_chr7_151185873_151210496	IQCA1L	chr7	151185873	151210496	24623	223	0.864
	IRX6_chr16_55319203_55335756	IRX6	chr16	55319203	55335756	16553	223	0.864
	KCNA10_chr1_110512217_110524175	KCNA10	chr1	110512217	110524175	11958	223	0.864
	KCNJ2_chr17_70164532_70185044	KCNJ2	chr17	70164532	70185044	20512	223	0.864
	KCNRG_chr13_50010444_50025922	KCNRG	chr13	50010444	50025922	15478	223	0.864
	KLHL36_chr16_84643511_84672686	KLHL36	chr16	84643511	84672686	29175	223	0.864
	KLK12_chr19_51024094_51040002	KLK12	chr19	51024094	51040002	15908	223	0.864
	KLRC3_chr12_10407315_10425595	KLRC3	chr12	10407315	10425595	18280	223	0.864
	KRT35_chr17_41471710_41486151	KRT35	chr17	41471710	41486151	14441	223	0.864
	KRT74_chr12_52560782_52578843	KRT74	chr12	52560782	52578843	18061	223	0.864
	LAMP5_chr20_9509590_9535524	LAMP5	chr20	9509590	9535524	25934	223	0.864
	LDHAL6B_chr15_59201843_59213588	LDHAL6B	chr15	59201843	59213588	11745	223	0.864
	LOXL1_chr15_73921462_73957136	LOXL1	chr15	73921462	73957136	35674	223	0.864
	LRRC38_chr1_13469973_13519003	LRRC38	chr1	13469973	13519003	49030	223	0.864
	MCEMP1_chr19_7672090_7684829	MCEMP1	chr19	7672090	7684829	12739	223	0.864
	MLST8_chr16_2200454_2214453	MLST8	chr16	2200454	2214453	13999	223	0.864
	MMP12_chr11_102857736_102879982	MMP12	chr11	102857736	102879982	22246	223	0.864
	MSRB1_chr16_1933229_1948199	MSRB1	chr16	1933229	1948199	14970	223	0.864
	MT1A_chr16_56633666_56645087	MT1A	chr16	56633666	56645087	11421	223	0.864
	NCSTN_chr1_160338383_160363949	NCSTN	chr1	160338383	160363949	25566	223	0.864
	NEFH_chr22_29475218_29496390	NEFH	chr22	29475218	29496390	21172	223	0.864
	NOP56_chr20_2647632_2663393	NOP56	chr20	2647632	2663393	15761	223	0.864
	NR2F2_chr15_96325700_96345258	NR2F2	chr15	96325700	96345258	19558	223	0.864
	NUPR2_chr7_56109681_56121417	NUPR2	chr7	56109681	56121417	11736	223	0.864
	OBP2B_chr9_133200279_133214250	OBP2B	chr9	133200279	133214250	13971	223	0.864
	OLIG2_chr21_33020935_33034185	OLIG2	chr21	33020935	33034185	13250	223	0.864
	OR10A3_chr11_7932171_7946708	OR10A3	chr11	7932171	7946708	14537	223	0.864
	OR10S1_chr11_123971661_123982781	OR10S1	chr11	123971661	123982781	11120	223	0.864
	OR14C36_chr1_248343775_248354713	OR14C36	chr1	248343775	248354713	10938	223	0.864
	OR14J1_chr6_29296701_29318017	OR14J1	chr6	29296701	29318017	21316	223	0.864
	OR1E2_chr17_3427870_3438841	OR1E2	chr17	3427870	3438841	10971	223	0.864
	OR2S2_chr9_35952108_35963154	OR2S2	chr9	35952108	35963154	11046	223	0.864
	OR52J3_chr11_5041526_5052461	OR52J3	chr11	5041526	5052461	10935	223	0.864
	OR5D3P_chr11_55718776_55734621	OR5D3P	chr11	55718776	55734621	15845	223	0.864
	OR5L2_chr11_55822219_55833154	OR5L2	chr11	55822219	55833154	10935	223	0.864
	OR5T2_chr11_56226282_56239255	OR5T2	chr11	56226282	56239255	12973	223	0.864
	PCBD1_chr10_70878510_70893565	PCBD1	chr10	70878510	70893565	15055	223	0.864
	PCDHB14_chr5_141218343_141232759	PCDHB14	chr5	141218343	141232759	14416	223	0.864
	PDE6H_chr12_14968042_14986865	PDE6H	chr12	14968042	14986865	18823	223	0.864
	PF4V1_chr4_73848296_73859483	PF4V1	chr4	73848296	73859483	11187	223	0.864
	PLEKHG6_chr12_6305682_6333506	PLEKHG6	chr12	6305682	6333506	27824	223	0.864
	PLIN2_chr9_19110761_19132492	PLIN2	chr9	19110761	19132492	21731	223	0.864
	PNP_chr14_20464406_20482089	PNP	chr14	20464406	20482089	17683	223	0.864
	PPIAL4C_chr1_149578848_149589607	PPIAL4C	chr1	149578848	149589607	10759	223	0.864
	PPP3R2_chr9_101586604_101599969	PPP3R2	chr9	101586604	101599969	13365	223	0.864
	PRRT4_chr7_128345325_128366690	PRRT4	chr7	128345325	128366690	21365	223	0.864
	PSMD7_chr16_74291814_74311288	PSMD7	chr16	74291814	74311288	19474	223	0.864
	PYCR2_chr1_225914878_225929250	PYCR2	chr1	225914878	225929250	14372	223	0.864
	RAC2_chr22_37220270_37249269	RAC2	chr22	37220270	37249269	28999	223	0.864
	RGCC_chr13_41452550_41475871	RGCC	chr13	41452550	41475871	23321	223	0.864
	RIPK4_chr21_41734373_41772052	RIPK4	chr21	41734373	41772052	37679	223	0.864
	RLN1_chr9_5329930_5344876	RLN1	chr9	5329930	5344876	14946	223	0.864
	RNASE8_chr14_21052822_21063455	RNASE8	chr14	21052822	21063455	10633	223	0.864
	RNF133_chr7_122692735_122704117	RNF133	chr7	122692735	122704117	11382	223	0.864
	RNF32_chr7_156635774_156682130	RNF32	chr7	156635774	156682130	46356	223	0.864
	RNF5_chr6_32173405_32185793	RNF5	chr6	32173405	32185793	12388	223	0.864
	ROPN1B_chr3_125964178_125988454	ROPN1B	chr3	125964178	125988454	24276	223	0.864
	RPL30_chr8_98036721_98050545	RPL30	chr8	98036721	98050545	13824	223	0.864
	RPL7_chr8_73285242_73298633	RPL7	chr8	73285242	73298633	13391	223	0.864
	RPL9_chr4_39449124_39463922	RPL9	chr4	39449124	39463922	14798	223	0.864
	SCGB1A1_chr11_62414033_62428195	SCGB1A1	chr11	62414033	62428195	14162	223	0.864
	SELENOS_chr15_101267191_101282485	SELENOS	chr15	101267191	101282485	15294	223	0.864
	SETMAR_chr3_4298369_4322265	SETMAR	chr3	4298369	4322265	23896	223	0.864
	SIX3_chr2_44936702_44951071	SIX3	chr2	44936702	44951071	14369	223	0.864
	SLC38A8_chr16_84004667_84047795	SLC38A8	chr16	84004667	84047795	43128	223	0.864
	SPATA31F1_chr9_34718053_34734488	SPATA31F1	chr9	34718053	34734488	16435	223	0.864
	SPINK7_chr5_148307423_148320919	SPINK7	chr5	148307423	148320919	13496	223	0.864
	SRRD_chr22_26478877_26499658	SRRD	chr22	26478877	26499658	20781	223	0.864
	SURF2_chr9_133351550_133366158	SURF2	chr9	133351550	133366158	14608	223	0.864
	TAF10_chr11_6601294_6617216	TAF10	chr11	6601294	6617216	15922	223	0.864
	TBCB_chr19_36110468_36130941	TBCB	chr19	36110468	36130941	20473	223	0.864
	TGIF1_chr18_3445172_3464978	TGIF1	chr18	3445172	3464978	19806	223	0.864
	TMEM30B_chr14_61272370_61286338	TMEM30B	chr14	61272370	61286338	13968	223	0.864
	TUBA3C_chr13_19168772_19186824	TUBA3C	chr13	19168772	19186824	18052	223	0.864
	UNC93A_chr6_167286315_167321014	UNC93A	chr6	167286315	167321014	34699	223	0.864
	XAF1_chr17_6751046_6780647	XAF1	chr17	6751046	6780647	29601	223	0.864
	ZC3H11B_chr1_219603012_219618105	ZC3H11B	chr1	219603012	219618105	15093	223	0.864
	ZFP42_chr4_187990771_188010046	ZFP42	chr4	187990771	188010046	19275	223	0.864
	ZNF181_chr19_34729243_34750378	ZNF181	chr19	34729243	34750378	21135	223	0.864
	ZNF189_chr9_101393851_101415654	ZNF189	chr9	101393851	101415654	21803	223	0.864
	ZNF530_chr19_57594885_57615098	ZNF530	chr19	57594885	57615098	20213	223	0.864
	ZNF556_chr19_2862335_2888445	ZNF556	chr19	2862335	2888445	26110	223	0.864
	ZNF765_chr19_53390149_53417009	ZNF765	chr19	53390149	53417009	26860	223	0.864
	ZNF77_chr19_2928218_2949971	ZNF77	chr19	2928218	2949971	21753	223	0.864
	ZP4_chr1_237877404_237895922	ZP4	chr1	237877404	237895922	18518	223	0.864
	ACAP1_chr17_7331529_7356477	ACAP1	chr17	7331529	7356477	24948	222	0.86
	ACCSL_chr11_44042981_44064977	ACCSL	chr11	44042981	44064977	21996	222	0.86
	ACKR1_chr1_159199875_159211500	ACKR1	chr1	159199875	159211500	11625	222	0.86
	ADISSP_chr20_3748508_3772753	ADISSP	chr20	3748508	3772753	24245	222	0.86
	ADM2_chr22_50476543_50491437	ADM2	chr22	50476543	50491437	14894	222	0.86
	AFMID_chr17_78182362_78212702	AFMID	chr17	78182362	78212702	30340	222	0.86
	AGPAT1_chr6_32163212_32181084	AGPAT1	chr6	32163212	32181084	17872	222	0.86
	AKR1B1_chr7_134437356_134464100	AKR1B1	chr7	134437356	134464100	26744	222	0.86
	ALAD_chr9_113381312_113406284	ALAD	chr9	113381312	113406284	24972	222	0.86
	ALPI_chr2_232451153_232465753	ALPI	chr2	232451153	232465753	14600	222	0.86
	ANKRD61_chr7_6026376_6041552	ANKRD61	chr7	6026376	6041552	15176	222	0.86
	ARPC4_chr3_9788082_9812101	ARPC4	chr3	9788082	9812101	24019	222	0.86
	ASB13_chr10_5633867_5671595	ASB13	chr10	5633867	5671595	37728	222	0.86
	AVPI1_chr10_97672424_97692241	AVPI1	chr10	97672424	97692241	19817	222	0.86
	BARHL2_chr1_90706539_90722302	BARHL2	chr1	90706539	90722302	15763	222	0.86
	BCCIP_chr10_125818546_125841551	BCCIP	chr10	125818546	125841551	23005	222	0.86
	BCL10_chr1_85260776_85281632	BCL10	chr1	85260776	85281632	20856	222	0.86
	BHLHE23_chr20_63000927_63011964	BHLHE23	chr20	63000927	63011964	11037	222	0.86
	C10orf120_chr10_122692709_122704846	C10orf120	chr10	122692709	122704846	12137	222	0.86
	C16orf90_chr16_3488484_3500489	C16orf90	chr16	3488484	3500489	12005	222	0.86
	C17orf99_chr17_78141385_78171297	C17orf99	chr17	78141385	78171297	29912	222	0.86
	C19orf84_chr19_51383289_51395591	C19orf84	chr19	51383289	51395591	12302	222	0.86
	C1QTNF6_chr22_37175166_37193247	C1QTNF6	chr22	37175166	37193247	18081	222	0.86
	C1orf74_chr1_209774208_209789559	C1orf74	chr1	209774208	209789559	15351	222	0.86
	CA9_chr9_35668928_35686159	CA9	chr9	35668928	35686159	17231	222	0.86
	CABS1_chr4_70329981_70342116	CABS1	chr4	70329981	70342116	12135	222	0.86
	CAMK1G_chr1_209578714_209618939	CAMK1G	chr1	209578714	209618939	40225	222	0.86
	CAMKK1_chr17_3855315_3898053	CAMKK1	chr17	3855315	3898053	42738	222	0.86
	CCDC179_chr11_22841922_22865474	CCDC179	chr11	22841922	22865474	23552	222	0.86
	CCDC201_chr7_45854994_45878082	CCDC201	chr7	45854994	45878082	23088	222	0.86
	CCL13_chr17_34351480_34363610	CCL13	chr17	34351480	34363610	12130	222	0.86
	CCL14_chr17_35978288_35991729	CCL14	chr17	35978288	35991729	13441	222	0.86
	CCN5_chr20_44710369_44732811	CCN5	chr20	44710369	44732811	22442	222	0.86
	CD151_chr11_827952_843831	CD151	chr11	827952	843831	15879	222	0.86
	CD1A_chr1_158249424_158263269	CD1A	chr1	158249424	158263269	13845	222	0.86
	CD1C_chr1_158284923_158299774	CD1C	chr1	158284923	158299774	14851	222	0.86
	CDK11B_chr1_1630225_1664004	CDK11B	chr1	1630225	1664004	33779	222	0.86
	CDSN_chr6_31110087_31125446	CDSN	chr6	31110087	31125446	15359	222	0.86
	CHRNE_chr17_4892771_4908098	CHRNE	chr17	4892771	4908098	15327	222	0.86
	CLDN22_chr4_183313100_183325276	CLDN22	chr4	183313100	183325276	12176	222	0.86
	CLDN24_chr4_183316764_183327426	CLDN24	chr4	183316764	183327426	10662	222	0.86
	CST11_chr20_23445412_23457876	CST11	chr20	23445412	23457876	12464	222	0.86
	CST5_chr20_23870934_23884748	CST5	chr20	23870934	23884748	13814	222	0.86
	CYP11B2_chr8_142905559_142922843	CYP11B2	chr8	142905559	142922843	17284	222	0.86
	CYTL1_chr4_5009586_5024458	CYTL1	chr4	5009586	5024458	14872	222	0.86
	DAZL_chr3_16581792_16610423	DAZL	chr3	16581792	16610423	28631	222	0.86
	DCLRE1B_chr1_113900326_113919086	DCLRE1B	chr1	113900326	113919086	18760	222	0.86
	DDX39B_chr6_31525226_31547003	DDX39B	chr6	31525226	31547003	21777	222	0.86
	DHRS2_chr14_23631364_23650639	DHRS2	chr14	23631364	23650639	19275	222	0.86
	DRICH1_chr22_23603452_23637321	DRICH1	chr22	23603452	23637321	33869	222	0.86
	DUSP12_chr1_161744786_161762238	DUSP12	chr1	161744786	161762238	17452	222	0.86
	DUXA_chr19_57149021_57172485	DUXA	chr19	57149021	57172485	23464	222	0.86
	EDDM3A_chr14_20740887_20753380	EDDM3A	chr14	20740887	20753380	12493	222	0.86
	EQTN_chr9_27279654_27302150	EQTN	chr9	27279654	27302150	22496	222	0.86
	ERVV-2_chr19_53039740_53056680	ERVV-2	chr19	53039740	53056680	16940	222	0.86
	ESM1_chr5_54972867_54990593	ESM1	chr5	54972867	54990593	17726	222	0.86
	FICD_chr12_108510277_108526210	FICD	chr12	108510277	108526210	15933	222	0.86
	FOS_chr14_75273828_75287230	FOS	chr14	75273828	75287230	13402	222	0.86
	FOXB1_chr15_59999311_60012444	FOXB1	chr15	59999311	60012444	13133	222	0.86
	FSCB_chr14_44499149_44512283	FSCB	chr14	44499149	44512283	13134	222	0.86
	GBGT1_chr9_133147948_133168914	GBGT1	chr9	133147948	133168914	20966	222	0.86
	GHSR_chr3_172438291_172453456	GHSR	chr3	172438291	172453456	15165	222	0.86
	GIMAP6_chr7_150620375_150637385	GIMAP6	chr7	150620375	150637385	17010	222	0.86
	GJD2_chr15_34746032_34759998	GJD2	chr15	34746032	34759998	13966	222	0.86
	GNRH2_chr20_3038622_3050747	GNRH2	chr20	3038622	3050747	12125	222	0.86
	GPER1_chr7_1083113_1098810	GPER1	chr7	1083113	1098810	15697	222	0.86
	GPR87_chr3_151289086_151321820	GPR87	chr3	151289086	151321820	32734	222	0.86
	GRIN3B_chr19_995419_1014732	GRIN3B	chr19	995419	1014732	19313	222	0.86
	HABP2_chr10_113548053_113594602	HABP2	chr10	113548053	113594602	46549	222	0.86
	HAND1_chr5_154469972_154483227	HAND1	chr5	154469972	154483227	13255	222	0.86
	HES7_chr17_8115592_8129106	HES7	chr17	8115592	8129106	13514	222	0.86
	HEXIM2_chr17_45156875_45175035	HEXIM2	chr17	45156875	45175035	18160	222	0.86
	HTR1B_chr6_77455924_77468491	HTR1B	chr6	77455924	77468491	12567	222	0.86
	IGFBP1_chr7_45883488_45898660	IGFBP1	chr7	45883488	45898660	15172	222	0.86
	IL17C_chr16_88633572_88645468	IL17C	chr16	88633572	88645468	11896	222	0.86
	IL22_chr12_68243242_68258604	IL22	chr12	68243242	68258604	15362	222	0.86
	INHBE_chr12_57450307_57463025	INHBE	chr12	57450307	57463025	12718	222	0.86
	ISCU_chr12_108557596_108574368	ISCU	chr12	108557596	108574368	16772	222	0.86
	KCNE3_chr11_74449841_74472549	KCNE3	chr11	74449841	74472549	22708	222	0.86
	KCNJ13_chr2_232760802_232781565	KCNJ13	chr2	232760802	232781565	20763	222	0.86
	KLHL38_chr8_123639442_123658801	KLHL38	chr8	123639442	123658801	19359	222	0.86
	KLRC4_chr12_10402384_10414757	KLRC4	chr12	10402384	10414757	12373	222	0.86
	KRT79_chr12_52816408_52839311	KRT79	chr12	52816408	52839311	22903	222	0.86
	KRTAP10-12_chr21_44692172_44703044	KRTAP10-12	chr21	44692172	44703044	10872	222	0.86
	KRTAP10-7_chr21_44595597_44607174	KRTAP10-7	chr21	44595597	44607174	11577	222	0.86
	KRTAP5-5_chr11_1624775_1635930	KRTAP5-5	chr11	1624775	1635930	11155	222	0.86
	LAMTOR5_chr1_110396253_110412694	LAMTOR5	chr1	110396253	110412694	16441	222	0.86
	LCE2B_chr1_152681123_152692397	LCE2B	chr1	152681123	152692397	11274	222	0.86
	LGALS13_chr19_39597524_39612474	LGALS13	chr19	39597524	39612474	14950	222	0.86
	LGALS9_chr17_27626188_27654560	LGALS9	chr17	27626188	27654560	28372	222	0.86
	LRIF1_chr1_110942190_110968922	LRIF1	chr1	110942190	110968922	26732	222	0.86
	LZTR1_chr22_20977297_21004032	LZTR1	chr22	20977297	21004032	26735	222	0.86
	LZTS3_chr20_3157617_3178549	LZTS3	chr20	3157617	3178549	20932	222	0.86
	MAB21L4_chr2_240881048_240901156	MAB21L4	chr2	240881048	240901156	20108	222	0.86
	MAFA_chr8_143423064_143435732	MAFA	chr8	143423064	143435732	12668	222	0.86
	MAP10_chr1_232800416_232814929	MAP10	chr1	232800416	232814929	14513	222	0.86
	MAP1LC3B2_chr12_116554381_116581606	MAP1LC3B2	chr12	116554381	116581606	27225	222	0.86
	MCCD1_chr6_31523962_31535232	MCCD1	chr6	31523962	31535232	11270	222	0.86
	MMP20_chr11_102571832_102630332	MMP20	chr11	102571832	102630332	58500	222	0.86
	MS4A1_chr11_60450847_60475752	MS4A1	chr11	60450847	60475752	24905	222	0.86
	MSMB_chr10_46028313_46051269	MSMB	chr10	46028313	46051269	22956	222	0.86
	MT1M_chr16_56627659_56638981	MT1M	chr16	56627659	56638981	11322	222	0.86
	MTX3_chr5_79971716_79996262	MTX3	chr5	79971716	79996262	24546	222	0.86
	NDUFB10_chr16_1954538_1966975	NDUFB10	chr16	1954538	1966975	12437	222	0.86
	NEIL2_chr8_11764710_11792345	NEIL2	chr8	11764710	11792345	27635	222	0.86
	NELFE_chr6_31947087_31963971	NELFE	chr6	31947087	31963971	16884	222	0.86
	NIPSNAP3A_chr9_104742683_104765120	NIPSNAP3A	chr9	104742683	104765120	22437	222	0.86
	NKX1-2_chr10_124440243_124455035	NKX1-2	chr10	124440243	124455035	14792	222	0.86
	NLRP6_chr11_273407_290388	NLRP6	chr11	273407	290388	16981	222	0.86
	NMUR2_chr5_152386546_152410279	NMUR2	chr5	152386546	152410279	23733	222	0.86
	NQO2_chr6_2994894_3024755	NQO2	chr6	2994894	3024755	29861	222	0.86
	ODAM_chr4_70190725_70209576	ODAM	chr4	70190725	70209576	18851	222	0.86
	OR10A4_chr11_6871625_6882619	OR10A4	chr11	6871625	6882619	10994	222	0.86
	OR10G8_chr11_124021798_124035634	OR10G8	chr11	124021798	124035634	13836	222	0.86
	OR10R2_chr1_158467220_158485936	OR10R2	chr1	158467220	158485936	18716	222	0.86
	OR10Z1_chr1_158600268_158617514	OR10Z1	chr1	158600268	158617514	17246	222	0.86
	OR2J1_chr6_29094490_29107701	OR2J1	chr6	29094490	29107701	13211	222	0.86
	OR4C13_chr11_49947391_49958419	OR4C13	chr11	49947391	49958419	11028	222	0.86
	OR4N5_chr14_20133820_20150471	OR4N5	chr14	20133820	20150471	16651	222	0.86
	OR51A4_chr11_4937831_4952605	OR51A4	chr11	4937831	4952605	14774	222	0.86
	OR51D1_chr11_4632477_4648060	OR51D1	chr11	4632477	4648060	15583	222	0.86
	OR51V1_chr11_5194735_5205682	OR51V1	chr11	5194735	5205682	10947	222	0.86
	OR52L1_chr11_5980892_5991985	OR52L1	chr11	5980892	5991985	11093	222	0.86
	OR5D14_chr11_55790556_55801500	OR5D14	chr11	55790556	55801500	10944	222	0.86
	OR9A4_chr7_141911399_141925625	OR9A4	chr7	141911399	141925625	14226	222	0.86
	ORM2_chr9_114324869_114338251	ORM2	chr9	114324869	114338251	13382	222	0.86
	PAQR9_chr3_142949585_142968674	PAQR9	chr3	142949585	142968674	19089	222	0.86
	PAX9_chr14_36656860_36684362	PAX9	chr14	36656860	36684362	27502	222	0.86
	PDPN_chr1_13578832_13622957	PDPN	chr1	13578832	13622957	44125	222	0.86
	PGM2_chr4_37821686_37867937	PGM2	chr4	37821686	37867937	46251	222	0.86
	PIGY_chr4_88515998_88528776	PIGY	chr4	88515998	88528776	12778	222	0.86
	PITRM1_chr10_3132728_3177782	PITRM1	chr10	3132728	3177782	45054	222	0.86
	PLIN3_chr19_4833341_4872667	PLIN3	chr19	4833341	4872667	39326	222	0.86
	POLR1H_chr6_30056265_30069907	POLR1H	chr6	30056265	30069907	13642	222	0.86
	POU5F1_chr6_31159337_31175682	POU5F1	chr6	31159337	31175682	16345	222	0.86
	PRL_chr6_22282246_22302036	PRL	chr6	22282246	22302036	19790	222	0.86
	PSMB11_chr14_23037212_23049060	PSMB11	chr14	23037212	23049060	11848	222	0.86
	PYCR3_chr8_143598210_143614575	PYCR3	chr8	143598210	143614575	16365	222	0.86
	PYURF_chr4_88515998_88528776	PYURF	chr4	88515998	88528776	12778	222	0.86
	QPCTL_chr19_45687666_45708987	QPCTL	chr19	45687666	45708987	21321	222	0.86
	RASL10B_chr17_35726639_35748521	RASL10B	chr17	35726639	35748521	21882	222	0.86
	RBPJL_chr20_45301840_45322824	RBPJL	chr20	45301840	45322824	20984	222	0.86
	RNASEH2C_chr11_65712673_65725798	RNASEH2C	chr11	65712673	65725798	13125	222	0.86
	RPL17_chr18_49483481_49497465	RPL17	chr18	49483481	49497465	13984	222	0.86
	RPL27A_chr11_8677792_8694872	RPL27A	chr11	8677792	8694872	17080	222	0.86
	RPL38_chr17_74198678_74215655	RPL38	chr17	74198678	74215655	16977	222	0.86
	RRAGA_chr9_19044427_19056025	RRAGA	chr9	19044427	19056025	11598	222	0.86
	RTP1_chr3_187192486_187206462	RTP1	chr3	187192486	187206462	13976	222	0.86
	RXFP3_chr5_33931386_33943918	RXFP3	chr5	33931386	33943918	12532	222	0.86
	S1PR5_chr19_10507742_10522447	S1PR5	chr19	10507742	10522447	14705	222	0.86
	SCN4B_chr11_118128377_118157823	SCN4B	chr11	118128377	118157823	29446	222	0.86
	SENP3_chr17_7556919_7576969	SENP3	chr17	7556919	7576969	20050	222	0.86
	SERPINA12_chr14_94482279_94514469	SERPINA12	chr14	94482279	94514469	32190	222	0.86
	SERPINF2_chr17_1737871_1760265	SERPINF2	chr17	1737871	1760265	22394	222	0.86
	SLC46A2_chr9_112873920_112895876	SLC46A2	chr9	112873920	112895876	21956	222	0.86
	SLC4A11_chr20_3222422_3244190	SLC4A11	chr20	3222422	3244190	21768	222	0.86
	SLFN5_chr17_35238072_35278655	SLFN5	chr17	35238072	35278655	40583	222	0.86
	SLURP2_chr8_142759338_142774828	SLURP2	chr8	142759338	142774828	15490	222	0.86
	SPATA31C2_chr9_88124305_88143475	SPATA31C2	chr9	88124305	88143475	19170	222	0.86
	SRPRB_chr3_133800815_133826492	SRPRB	chr3	133800815	133826492	25677	222	0.86
	STK25_chr2_241487670_241513584	STK25	chr2	241487670	241513584	25914	222	0.86
	SUB1_chr5_32580557_32609079	SUB1	chr5	32580557	32609079	28522	222	0.86
	SULT1E1_chr4_69836212_69865145	SULT1E1	chr4	69836212	69865145	28933	222	0.86
	SYT4_chr18_43262892_43282490	SYT4	chr18	43262892	43282490	19598	222	0.86
	TAGLN2_chr1_159913111_159930507	TAGLN2	chr1	159913111	159930507	17396	222	0.86
	TAS2R4_chr7_141771674_141786691	TAS2R4	chr7	141771674	141786691	15017	222	0.86
	TCL1B_chr14_95681426_95697628	TCL1B	chr14	95681426	95697628	16202	222	0.86
	TELO2_chr16_1488360_1515454	TELO2	chr16	1488360	1515454	27094	222	0.86
	TENT5A_chr6_81740730_81757681	TENT5A	chr6	81740730	81757681	16951	222	0.86
	TEPP_chr16_57971544_57993116	TEPP	chr16	57971544	57993116	21572	222	0.86
	TFB2M_chr1_246535561_246571261	TFB2M	chr1	246535561	246571261	35700	222	0.86
	TGFBR3L_chr19_7909830_7924097	TGFBR3L	chr19	7909830	7924097	14267	222	0.86
	THG1L_chr5_157726420_157746449	THG1L	chr5	157726420	157746449	20029	222	0.86
	TK1_chr17_78169091_78192052	TK1	chr17	78169091	78192052	22961	222	0.86
	TLR1_chr4_38791255_38809791	TLR1	chr4	38791255	38809791	18536	222	0.86
	TMT1A_chr12_50920015_50937508	TMT1A	chr12	50920015	50937508	17493	222	0.86
	TOMM40L_chr1_161221060_161235746	TOMM40L	chr1	161221060	161235746	14686	222	0.86
	TRIM31_chr6_30097897_30118090	TRIM31	chr6	30097897	30118090	20193	222	0.86
	TRIM5_chr11_5658195_5690074	TRIM5	chr11	5658195	5690074	31879	222	0.86
	TTC9_chr14_70636916_70680366	TTC9	chr14	70636916	70680366	43450	222	0.86
	UBC_chr12_124906646_124919650	UBC	chr12	124906646	124919650	13004	222	0.86
	UCP3_chr11_73995277_74014085	UCP3	chr11	73995277	74014085	18808	222	0.86
	ULBP2_chr6_149937014_149954235	ULBP2	chr6	149937014	149954235	17221	222	0.86
	VAMP1_chr12_6457237_6475677	VAMP1	chr12	6457237	6475677	18440	222	0.86
	VAMP3_chr1_7766296_7786432	VAMP3	chr1	7766296	7786432	20136	222	0.86
	VCAM1_chr1_100714742_100744045	VCAM1	chr1	100714742	100744045	29303	222	0.86
	VEGFA_chr6_43765211_43791487	VEGFA	chr6	43765211	43791487	26276	222	0.86
	VSIG10L2_chr11_125941044_125961319	VSIG10L2	chr11	125941044	125961319	20275	222	0.86
	VTI1B_chr14_67642085_67679632	VTI1B	chr14	67642085	67679632	37547	222	0.86
	ZFTRAF1_chr8_144444582_144467871	ZFTRAF1	chr8	144444582	144467871	23289	222	0.86
	ZNF154_chr19_57691275_57714204	ZNF154	chr19	57691275	57714204	22929	222	0.86
	ZNF799_chr19_12385016_12406271	ZNF799	chr19	12385016	12406271	21255	222	0.86
	ZNF883_chr9_112983129_113017192	ZNF883	chr9	112983129	113017192	34063	222	0.86
	ZSCAN10_chr16_3083890_3104294	ZSCAN10	chr16	3083890	3104294	20404	222	0.86
	ACP5_chr19_11569660_11582645	ACP5	chr19	11569660	11582645	12985	221	0.857
	AGXT_chr2_240863824_240885500	AGXT	chr2	240863824	240885500	21676	221	0.857
	ALG1_chr16_5066843_5092379	ALG1	chr16	5066843	5092379	25536	221	0.857
	ARL16_chr17_81676187_81688797	ARL16	chr17	81676187	81688797	12610	221	0.857
	ARL5B_chr10_18654431_18686639	ARL5B	chr10	18654431	18686639	32208	221	0.857
	ARMH2_chr6_24792335_24803917	ARMH2	chr6	24792335	24803917	11582	221	0.857
	ATF5_chr19_49924205_49938935	ATF5	chr19	49924205	49938935	14730	221	0.857
	BDKRB1_chr14_96251210_96269763	BDKRB1	chr14	96251210	96269763	18553	221	0.857
	BECN2_chr1_241952767_241964062	BECN2	chr1	241952767	241964062	11295	221	0.857
	BSPH1_chr19_47963046_47997170	BSPH1	chr19	47963046	47997170	34124	221	0.857
	BTBD17_chr17_74351416_74366868	BTBD17	chr17	74351416	74366868	15452	221	0.857
	BTBD3_chr20_11912893_11931595	BTBD3	chr20	11912893	11931595	18702	221	0.857
	C14orf119_chr14_23090505_23105456	C14orf119	chr14	23090505	23105456	14951	221	0.857
	C1QTNF7_chr4_15423033_15451167	C1QTNF7	chr4	15423033	15451167	28134	221	0.857
	C1orf53_chr1_197897630_197912362	C1orf53	chr1	197897630	197912362	14732	221	0.857
	C7orf33_chr7_148585766_148620860	C7orf33	chr7	148585766	148620860	35094	221	0.857
	CALML5_chr10_5493697_5504570	CALML5	chr10	5493697	5504570	10873	221	0.857
	CD207_chr2_70825211_70840816	CD207	chr2	70825211	70840816	15605	221	0.857
	CDT1_chr16_88798789_88814258	CDT1	chr16	88798789	88814258	15469	221	0.857
	CELA3B_chr1_21972022_21994354	CELA3B	chr1	21972022	21994354	22332	221	0.857
	CHCHD5_chr2_112579609_112594040	CHCHD5	chr2	112579609	112594040	14431	221	0.857
	CLBA1_chr14_104980788_105000516	CLBA1	chr14	104980788	105000516	19728	221	0.857
	CLPSL1_chr6_35776019_35793150	CLPSL1	chr6	35776019	35793150	17131	221	0.857
	CRYGC_chr2_208123137_208134828	CRYGC	chr2	208123137	208134828	11691	221	0.857
	CXCL6_chr4_73831678_73843760	CXCL6	chr4	73831678	73843760	12082	221	0.857
	CYB5R2_chr11_7660104_7678500	CYB5R2	chr11	7660104	7678500	18396	221	0.857
	DNAJA1_chr9_33020273_33044907	DNAJA1	chr9	33020273	33044907	24634	221	0.857
	EMP1_chr12_13191726_13224941	EMP1	chr12	13191726	13224941	33215	221	0.857
	ENPP5_chr6_46154185_46175980	ENPP5	chr6	46154185	46175980	21795	221	0.857
	EOGT_chr3_68970225_69018684	EOGT	chr3	68970225	69018684	48459	221	0.857
	FAM25A_chr10_87015294_87029730	FAM25A	chr10	87015294	87029730	14436	221	0.857
	FDX2_chr19_10305045_10321015	FDX2	chr19	10305045	10321015	15970	221	0.857
	FGB_chr4_154558011_154577807	FGB	chr4	154558011	154577807	19796	221	0.857
	FOXA3_chr19_45859326_45878797	FOXA3	chr19	45859326	45878797	19471	221	0.857
	FUCA2_chr6_143489812_143516720	FUCA2	chr6	143489812	143516720	26908	221	0.857
	FXYD7_chr19_35138255_35159302	FXYD7	chr19	35138255	35159302	21047	221	0.857
	GALP_chr19_56171008_56190775	GALP	chr19	56171008	56190775	19767	221	0.857
	GGCT_chr7_30491621_30509829	GGCT	chr7	30491621	30509829	18208	221	0.857
	GID8_chr20_62933147_62953475	GID8	chr20	62933147	62953475	20328	221	0.857
	GIPC1_chr19_14472762_14501127	GIPC1	chr19	14472762	14501127	28365	221	0.857
	GJA9_chr1_38869069_38886587	GJA9	chr1	38869069	38886587	17518	221	0.857
	GJB3_chr1_34776214_34791364	GJB3	chr1	34776214	34791364	15150	221	0.857
	H3-5_chr12_31786185_31797298	H3-5	chr12	31786185	31797298	11113	221	0.857
	HLA-F_chr6_29718434_29732296	HLA-F	chr6	29718434	29732296	13862	221	0.857
	HMBS_chr11_119079881_119098549	HMBS	chr11	119079881	119098549	18668	221	0.857
	INSIG1_chr7_155292878_155315235	INSIG1	chr7	155292878	155315235	22357	221	0.857
	ITGB2_chr21_44880953_44925899	ITGB2	chr21	44880953	44925899	44946	221	0.857
	KIAA2013_chr1_11914591_11931427	KIAA2013	chr1	11914591	11931427	16836	221	0.857
	KLF17_chr1_44113821_44140140	KLF17	chr1	44113821	44140140	26319	221	0.857
	KLF2_chr19_16319826_16333685	KLF2	chr19	16319826	16333685	13859	221	0.857
	KLK14_chr19_51072897_51087887	KLK14	chr19	51072897	51087887	14990	221	0.857
	KRT76_chr12_52763155_52782345	KRT76	chr12	52763155	52782345	19190	221	0.857
	LAMB3_chr1_209609870_209657425	LAMB3	chr1	209609870	209657425	47555	221	0.857
	LLGL1_chr17_18220635_18249875	LLGL1	chr17	18220635	18249875	29240	221	0.857
	LSM5_chr7_32480338_32495380	LSM5	chr7	32480338	32495380	15042	221	0.857
	LY6H_chr8_143152916_143165321	LY6H	chr8	143152916	143165321	12405	221	0.857
	LYNX1_chr8_142766202_142782202	LYNX1	chr8	142766202	142782202	16000	221	0.857
	MAPK12_chr22_50247901_50266683	MAPK12	chr22	50247901	50266683	18782	221	0.857
	MED20_chr6_41900354_41926139	MED20	chr6	41900354	41926139	25785	221	0.857
	MNT_chr17_2379073_2406060	MNT	chr17	2379073	2406060	26987	221	0.857
	MPZ_chr1_161299735_161314968	MPZ	chr1	161299735	161314968	15233	221	0.857
	MRNIP_chr5_179832276_179863817	MRNIP	chr5	179832276	179863817	31541	221	0.857
	MTFP1_chr22_30420768_30434054	MTFP1	chr22	30420768	30434054	13286	221	0.857
	MUL1_chr1_20494448_20513151	MUL1	chr1	20494448	20513151	18703	221	0.857
	MYCT1_chr6_152692897_152729569	MYCT1	chr6	152692897	152729569	36672	221	0.857
	NDUFS6_chr5_1796407_1821048	NDUFS6	chr5	1796407	1821048	24641	221	0.857
	NEUROG3_chr10_69566698_69578422	NEUROG3	chr10	69566698	69578422	11724	221	0.857
	NLRP11_chr19_55780399_55836999	NLRP11	chr19	55780399	55836999	56600	221	0.857
	NPAP1_chr15_24670775_24688393	NPAP1	chr15	24670775	24688393	17618	221	0.857
	NQO1_chr16_69704401_69731560	NQO1	chr16	69704401	69731560	27159	221	0.857
	NRM_chr6_30683049_30695984	NRM	chr6	30683049	30695984	12935	221	0.857
	OCEL1_chr19_17221226_17234219	OCEL1	chr19	17221226	17234219	12993	221	0.857
	OR1C1_chr1_247749846_247765556	OR1C1	chr1	247749846	247765556	15710	221	0.857
	OR1D5_chr17_3057669_3068607	OR1D5	chr17	3057669	3068607	10938	221	0.857
	OR1Q1_chr9_122609738_122620682	OR1Q1	chr9	122609738	122620682	10944	221	0.857
	OR2J2_chr6_29165907_29180811	OR2J2	chr6	29165907	29180811	14904	221	0.857
	OR2W1_chr6_29039213_29050175	OR2W1	chr6	29039213	29050175	10962	221	0.857
	OR4C46_chr11_54598069_54608998	OR4C46	chr11	54598069	54608998	10929	221	0.857
	OR4K17_chr14_20105739_20127199	OR4K17	chr14	20105739	20127199	21460	221	0.857
	OR5H15_chr3_98161696_98174774	OR5H15	chr3	98161696	98174774	13078	221	0.857
	OR6B3_chr2_240039571_240058521	OR6B3	chr2	240039571	240058521	18950	221	0.857
	OR7A17_chr19_14873203_14891132	OR7A17	chr19	14873203	14891132	17929	221	0.857
	OR7G2_chr19_9095407_9112475	OR7G2	chr19	9095407	9112475	17068	221	0.857
	OR8B2_chr11_124377394_124389499	OR8B2	chr11	124377394	124389499	12105	221	0.857
	OR8S1_chr12_48520632_48531570	OR8S1	chr12	48520632	48531570	10938	221	0.857
	OSCAR_chr19_54089668_54105803	OSCAR	chr19	54089668	54105803	16135	221	0.857
	OSER1_chr20_44190939_44215771	OSER1	chr20	44190939	44215771	24832	221	0.857
	OVOL1_chr11_65782063_65802214	OVOL1	chr11	65782063	65802214	20151	221	0.857
	PCDHB11_chr5_141194627_141208779	PCDHB11	chr5	141194627	141208779	14152	221	0.857
	PCDHB4_chr5_141116818_141130623	PCDHB4	chr5	141116818	141130623	13805	221	0.857
	PLPP7_chr9_131284723_131314261	PLPP7	chr9	131284723	131314261	29538	221	0.857
	PMIS2_chr19_35581173_35592296	PMIS2	chr19	35581173	35592296	11123	221	0.857
	PNN_chr14_39170254_39188220	PNN	chr14	39170254	39188220	17966	221	0.857
	PNO1_chr2_68152888_68181238	PNO1	chr2	68152888	68181238	28350	221	0.857
	PPP1R11_chr6_30062198_30075333	PPP1R11	chr6	30062198	30075333	13135	221	0.857
	PPP1R1A_chr12_54574246_54593659	PPP1R1A	chr12	54574246	54593659	19413	221	0.857
	PPP1R3B_chr8_9131255_9155658	PPP1R3B	chr8	9131255	9155658	24403	221	0.857
	PRB3_chr12_11260914_11274707	PRB3	chr12	11260914	11274707	13793	221	0.857
	PRLHR_chr10_118584997_118600648	PRLHR	chr10	118584997	118600648	15651	221	0.857
	PRR27_chr4_70149237_70171609	PRR27	chr4	70149237	70171609	22372	221	0.857
	PTH2_chr19_49417419_49428441	PTH2	chr19	49417419	49428441	11022	221	0.857
	PTTG1IP_chr21_44844598_44878690	PTTG1IP	chr21	44844598	44878690	34092	221	0.857
	RFPL1_chr22_29433583_29447455	RFPL1	chr22	29433583	29447455	13872	221	0.857
	RGS9BP_chr19_32670848_32683300	RGS9BP	chr19	32670848	32683300	12452	221	0.857
	RNF31_chr14_24142498_24165655	RNF31	chr14	24142498	24165655	23157	221	0.857
	RNF44_chr5_176521712_176542402	RNF44	chr5	176521712	176542402	20690	221	0.857
	RP9_chr7_33089797_33114404	RP9	chr7	33089797	33114404	24607	221	0.857
	RPL24_chr3_101676091_101691718	RPL24	chr3	101676091	101691718	15627	221	0.857
	SEC11C_chr18_59134884_59163832	SEC11C	chr18	59134884	59163832	28948	221	0.857
	SERPINA1_chr14_94371747_94393602	SERPINA1	chr14	94371747	94393602	21855	221	0.857
	SERPINF1_chr17_1757060_1782565	SERPINF1	chr17	1757060	1782565	25505	221	0.857
	SFXN3_chr10_101026234_101046241	SFXN3	chr10	101026234	101046241	20007	221	0.857
	SHFL_chr19_10081317_10098243	SHFL	chr19	10081317	10098243	16926	221	0.857
	SHISAL2A_chr1_52628168_52662065	SHISAL2A	chr1	52628168	52662065	33897	221	0.857
	SLC25A4_chr4_185138266_185155382	SLC25A4	chr4	185138266	185155382	17116	221	0.857
	SLC35D3_chr6_136917301_136930660	SLC35D3	chr6	136917301	136930660	13359	221	0.857
	SLC35G4_chr18_11604596_11615612	SLC35G4	chr18	11604596	11615612	11016	221	0.857
	SPRR1B_chr1_153026203_153037900	SPRR1B	chr1	153026203	153037900	11697	221	0.857
	SPTY2D1_chr11_18601403_18639342	SPTY2D1	chr11	18601403	18639342	37939	221	0.857
	SRSF9_chr12_120456672_120474748	SRSF9	chr12	120456672	120474748	18076	221	0.857
	STBD1_chr4_76301733_76316130	STBD1	chr4	76301733	76316130	14397	221	0.857
	STC1_chr8_23836929_23859806	STC1	chr8	23836929	23859806	22877	221	0.857
	STRIT1_chr3_155285227_155298683	STRIT1	chr3	155285227	155298683	13456	221	0.857
	SURF1_chr9_133346758_133361487	SURF1	chr9	133346758	133361487	14729	221	0.857
	TAAR5_chr6_132583592_132594741	TAAR5	chr6	132583592	132594741	11149	221	0.857
	TAS2R31_chr12_11025387_11036407	TAS2R31	chr12	11025387	11036407	11020	221	0.857
	TDGF1_chr3_46572788_46587457	TDGF1	chr3	46572788	46587457	14669	221	0.857
	TDG_chr12_103960872_103993874	TDG	chr12	103960872	103993874	33002	221	0.857
	TDRP_chr8_484946_549834	TDRP	chr8	484946	549834	64888	221	0.857
	TMC6_chr17_78102397_78133755	TMC6	chr17	78102397	78133755	31358	221	0.857
	TMED3_chr15_79306112_79327840	TMED3	chr15	79306112	79327840	21728	221	0.857
	TMEM119_chr12_108584851_108603084	TMEM119	chr12	108584851	108603084	18233	221	0.857
	TMEM160_chr19_47040909_47053624	TMEM160	chr19	47040909	47053624	12715	221	0.857
	TMEM74B_chr20_1175570_1189981	TMEM74B	chr20	1175570	1189981	14411	221	0.857
	TNFRSF10D_chr8_23130588_23169027	TNFRSF10D	chr8	23130588	23169027	38439	221	0.857
	TRAF3IP3_chr1_209751053_209787310	TRAF3IP3	chr1	209751053	209787310	36257	221	0.857
	UPK3A_chr22_45279949_45300874	UPK3A	chr22	45279949	45300874	20925	221	0.857
	VMO1_chr17_4780285_4791364	VMO1	chr17	4780285	4791364	11079	221	0.857
	VPREB1_chr22_22239786_22250515	VPREB1	chr22	22239786	22250515	10729	221	0.857
	WFDC6_chr20_45529196_45544482	WFDC6	chr20	45529196	45544482	15286	221	0.857
	WRNIP1_chr6_2760393_2791952	WRNIP1	chr6	2760393	2791952	31559	221	0.857
	ZIC2_chr13_99976784_99991765	ZIC2	chr13	99976784	99991765	14981	221	0.857
	ZNF117_chr7_64966772_64996036	ZNF117	chr7	64966772	64996036	29264	221	0.857
	ZNF286A_chr17_15694752_15725787	ZNF286A	chr17	15694752	15725787	31035	221	0.857
	ZNF488_chr10_47360496_47389293	ZNF488	chr10	47360496	47389293	28797	221	0.857
	ZNF596_chr8_227456_252339	ZNF596	chr8	227456	252339	24883	221	0.857
	ZNF691_chr1_42841613_42857477	ZNF691	chr1	42841613	42857477	15864	221	0.857
	AARD_chr8_116933207_116949487	AARD	chr8	116933207	116949487	16280	220	0.853
	ADAT3_chr19_1900399_1918447	ADAT3	chr19	1900399	1918447	18048	220	0.853
	ADIPOR1_chr1_202935832_202963312	ADIPOR1	chr1	202935832	202963312	27480	220	0.853
	AGA_chr4_177425774_177447437	AGA	chr4	177425774	177447437	21663	220	0.853
	AIMP2_chr7_6004272_6028834	AIMP2	chr7	6004272	6028834	24562	220	0.853
	ANHX_chr12_133213312_133240877	ANHX	chr12	133213312	133240877	27565	220	0.853
	ANKRD2_chr10_97567779_97588884	ANKRD2	chr10	97567779	97588884	21105	220	0.853
	AQP2_chr12_49945737_49963878	AQP2	chr12	49945737	49963878	18141	220	0.853
	ARHGDIG_chr16_275591_288010	ARHGDIG	chr16	275591	288010	12419	220	0.853
	ASB10_chr7_151170698_151192250	ASB10	chr7	151170698	151192250	21552	220	0.853
	ASGR1_chr17_7168431_7184370	ASGR1	chr17	7168431	7184370	15939	220	0.853
	ATP6V1FNB_chr7_128861330_128877047	ATP6V1FNB	chr7	128861330	128877047	15717	220	0.853
	ATP6V1F_chr7_128857856_128870847	ATP6V1F	chr7	128857856	128870847	12991	220	0.853
	B3GNT6_chr11_77029398_77046973	B3GNT6	chr11	77029398	77046973	17575	220	0.853
	BHLHA9_chr17_1265444_1276815	BHLHA9	chr17	1265444	1276815	11371	220	0.853
	BST1_chr4_15698065_15737787	BST1	chr4	15698065	15737787	39722	220	0.853
	C16orf82_chr16_27061927_27074166	C16orf82	chr16	27061927	27074166	12239	220	0.853
	C17orf107_chr17_4894536_4907934	C17orf107	chr17	4894536	4907934	13398	220	0.853
	C17orf78_chr17_37370985_37397708	C17orf78	chr17	37370985	37397708	26723	220	0.853
	C1orf131_chr1_231218765_231246175	C1orf131	chr1	231218765	231246175	27410	220	0.853
	C1orf210_chr1_43276877_43290581	C1orf210	chr1	43276877	43290581	13704	220	0.853
	C2CD4D_chr1_151832818_151844820	C2CD4D	chr1	151832818	151844820	12002	220	0.853
	CCDC122_chr13_43831352_43884740	CCDC122	chr13	43831352	43884740	53388	220	0.853
	CCL15_chr17_35992582_36006553	CCL15	chr17	35992582	36006553	13971	220	0.853
	CD1B_chr1_158322955_158336531	CD1B	chr1	158322955	158336531	13576	220	0.853
	CD3G_chr11_118339344_118360161	CD3G	chr11	118339344	118360161	20817	220	0.853
	CD48_chr1_160673746_160716822	CD48	chr1	160673746	160716822	43076	220	0.853
	CD4_chr12_6784528_6825799	CD4	chr12	6784528	6825799	41271	220	0.853
	CD53_chr1_110868148_110904922	CD53	chr1	110868148	110904922	36774	220	0.853
	CDKN1B_chr12_12712368_12727369	CDKN1B	chr12	12712368	12727369	15001	220	0.853
	CHCHD2_chr7_56096573_56111476	CHCHD2	chr7	56096573	56111476	14903	220	0.853
	CLC_chr19_39726255_39743029	CLC	chr19	39726255	39743029	16774	220	0.853
	CLDN5_chr22_19518027_19529410	CLDN5	chr22	19518027	19529410	11383	220	0.853
	CLEC4E_chr12_8528305_8545905	CLEC4E	chr12	8528305	8545905	17600	220	0.853
	CLRN2_chr4_17510165_17532104	CLRN2	chr4	17510165	17532104	21939	220	0.853
	COPS9_chr2_240125828_240141305	COPS9	chr2	240125828	240141305	15477	220	0.853
	CPLX3_chr15_74821627_74836802	CPLX3	chr15	74821627	74836802	15175	220	0.853
	CPZ_chr4_8587765_8624752	CPZ	chr4	8587765	8624752	36987	220	0.853
	CXCL12_chr10_44372067_44390097	CXCL12	chr10	44372067	44390097	18030	220	0.853
	CYP17A1_chr10_102825531_102842413	CYP17A1	chr10	102825531	102842413	16882	220	0.853
	DMKN_chr19_35492220_35518649	DMKN	chr19	35492220	35518649	26429	220	0.853
	DNAJA4_chr15_78259562_78287191	DNAJA4	chr15	78259562	78287191	27629	220	0.853
	DOK2_chr8_21903873_21918690	DOK2	chr8	21903873	21918690	14817	220	0.853
	EDN2_chr1_41473775_41489683	EDN2	chr1	41473775	41489683	15908	220	0.853
	EEF1E1_chr6_8074395_8107548	EEF1E1	chr6	8074395	8107548	33153	220	0.853
	EEF2KMT_chr16_5079284_5102795	EEF2KMT	chr16	5079284	5102795	23511	220	0.853
	EN1_chr2_118837171_118852648	EN1	chr2	118837171	118852648	15477	220	0.853
	ERICH5_chr8_98059568_98098609	ERICH5	chr8	98059568	98098609	39041	220	0.853
	FAM110C_chr2_33814_51505	FAM110C	chr2	33814	51505	17691	220	0.853
	FAM111A_chr11_59137856_59160039	FAM111A	chr11	59137856	59160039	22183	220	0.853
	FAM124B_chr2_224373698_224407107	FAM124B	chr2	224373698	224407107	33409	220	0.853
	FAM161B_chr14_73927276_73955094	FAM161B	chr14	73927276	73955094	27818	220	0.853
	FAM43A_chr3_194680883_194694037	FAM43A	chr3	194680883	194694037	13154	220	0.853
	FCAR_chr19_54869235_54896420	FCAR	chr19	54869235	54896420	27185	220	0.853
	FLOT1_chr6_30722709_30747687	FLOT1	chr6	30722709	30747687	24978	220	0.853
	FZD5_chr2_207757598_207774906	FZD5	chr2	207757598	207774906	17308	220	0.853
	GDF7_chr2_20662144_20684243	GDF7	chr2	20662144	20684243	22099	220	0.853
	GOLGA8M_chr15_28693583_28717421	GOLGA8M	chr15	28693583	28717421	23838	220	0.853
	GP6_chr19_55008705_55043264	GP6	chr19	55008705	55043264	34559	220	0.853
	GPR31_chr6_167150247_167162980	GPR31	chr6	167150247	167162980	12733	220	0.853
	GPSM3_chr6_32185766_32197643	GPSM3	chr6	32185766	32197643	11877	220	0.853
	GSX1_chr13_27787483_27799768	GSX1	chr13	27787483	27799768	12285	220	0.853
	GUCA2B_chr1_42148410_42160820	GUCA2B	chr1	42148410	42160820	12410	220	0.853
	H2AC25_chr1_228452364_228462873	H2AC25	chr1	228452364	228462873	10509	220	0.853
	HENMT1_chr1_108643295_108666093	HENMT1	chr1	108643295	108666093	22798	220	0.853
	HEXIM1_chr17_45143475_45157099	HEXIM1	chr17	45143475	45157099	13624	220	0.853
	HIGD2A_chr5_176383751_176394761	HIGD2A	chr5	176383751	176394761	11010	220	0.853
	HSD17B13_chr4_87298794_87327882	HSD17B13	chr4	87298794	87327882	29088	220	0.853
	HSD3B2_chr1_119410150_119428034	HSD3B2	chr1	119410150	119428034	17884	220	0.853
	HTR3C_chr3_184048047_184065673	HTR3C	chr3	184048047	184065673	17626	220	0.853
	INSM1_chr20_20363104_20375949	INSM1	chr20	20363104	20375949	12845	220	0.853
	IPO4_chr14_24175219_24193816	IPO4	chr14	24175219	24193816	18597	220	0.853
	KAT5_chr11_65707252_65724604	KAT5	chr11	65707252	65724604	17352	220	0.853
	KCNV2_chr9_2712510_2735037	KCNV2	chr9	2712510	2735037	22527	220	0.853
	KCTD18_chr2_200483958_200515068	KCTD18	chr2	200483958	200515068	31110	220	0.853
	KIR3DL2_chr19_54845443_54872207	KIR3DL2	chr19	54845443	54872207	26764	220	0.853
	KLF14_chr7_130725697_130739207	KLF14	chr7	130725697	130739207	13510	220	0.853
	KLK15_chr19_50820289_50838574	KLK15	chr19	50820289	50838574	18285	220	0.853
	KRTAP2-3_chr17_41054240_41065114	KRTAP2-3	chr17	41054240	41065114	10874	220	0.853
	KRTAP22-1_chr21_30596087_30606382	KRTAP22-1	chr21	30596087	30606382	10295	220	0.853
	KRTAP4-7_chr17_41079150_41090144	KRTAP4-7	chr17	41079150	41090144	10994	220	0.853
	KRTAP5-8_chr11_71533025_71544209	KRTAP5-8	chr11	71533025	71544209	11184	220	0.853
	KRTAP6-2_chr21_30593590_30603902	KRTAP6-2	chr21	30593590	30603902	10312	220	0.853
	KRTAP9-4_chr17_41244687_41255653	KRTAP9-4	chr17	41244687	41255653	10966	220	0.853
	LGALS16_chr19_39650913_39665647	LGALS16	chr19	39650913	39665647	14734	220	0.853
	LMO2_chr11_33853576_33897076	LMO2	chr11	33853576	33897076	43500	220	0.853
	LOC647264_chr13_63827361_63838053	LOC647264	chr13	63827361	63838053	10692	220	0.853
	LYZL1_chr10_29284070_29316232	LYZL1	chr10	29284070	29316232	32162	220	0.853
	MARCKS_chr6_113852345_113868475	MARCKS	chr6	113852345	113868475	16130	220	0.853
	MEIG1_chr10_14954388_14977857	MEIG1	chr10	14954388	14977857	23469	220	0.853
	MIF_chr22_23889383_23900223	MIF	chr22	23889383	23900223	10840	220	0.853
	MPG_chr16_73225_90846	MPG	chr16	73225	90846	17621	220	0.853
	MRGPRX1_chr11_18928499_18944414	MRGPRX1	chr11	18928499	18944414	15915	220	0.853
	MSRB2_chr10_23090579_23127013	MSRB2	chr10	23090579	23127013	36434	220	0.853
	MUCL3_chr6_30935973_30959221	MUCL3	chr6	30935973	30959221	23248	220	0.853
	MYC_chr8_127731231_127747951	MYC	chr8	127731231	127747951	16720	220	0.853
	NAGK_chr2_71063648_71084808	NAGK	chr2	71063648	71084808	21160	220	0.853
	NAGPA_chr16_5019844_5038935	NAGPA	chr16	5019844	5038935	19091	220	0.853
	NANOS2_chr19_45908214_45919778	NANOS2	chr19	45908214	45919778	11564	220	0.853
	NDUFA12_chr12_94966333_95008697	NDUFA12	chr12	94966333	95008697	42364	220	0.853
	NDUFAF4_chr6_96884315_96902891	NDUFAF4	chr6	96884315	96902891	18576	220	0.853
	NDUFB1_chr14_92111123_92126706	NDUFB1	chr14	92111123	92126706	15583	220	0.853
	NOPCHAP1_chr12_104981316_105022625	NOPCHAP1	chr12	104981316	105022625	41309	220	0.853
	NOXO1_chr16_1973917_1986469	NOXO1	chr16	1973917	1986469	12552	220	0.853
	NUBP2_chr16_1777960_1794186	NUBP2	chr16	1777960	1794186	16226	220	0.853
	OCSTAMP_chr20_46535946_46555654	OCSTAMP	chr20	46535946	46555654	19708	220	0.853
	OGG1_chr3_9744952_9762407	OGG1	chr3	9744952	9762407	17455	220	0.853
	OR10A6_chr11_7919592_7936268	OR10A6	chr11	7919592	7936268	16676	220	0.853
	OR10G3_chr14_21563520_21585076	OR10G3	chr14	21563520	21585076	21556	220	0.853
	OR10G9_chr11_124018013_124028948	OR10G9	chr11	124018013	124028948	10935	220	0.853
	OR10T2_chr1_158393522_158404466	OR10T2	chr1	158393522	158404466	10944	220	0.853
	OR11A1_chr6_29420504_29462071	OR11A1	chr6	29420504	29462071	41567	220	0.853
	OR5C1_chr9_122783933_122794895	OR5C1	chr9	122783933	122794895	10962	220	0.853
	OR5H6_chr3_98259244_98270356	OR5H6	chr3	98259244	98270356	11112	220	0.853
	OR5J2_chr11_56171618_56182556	OR5J2	chr11	56171618	56182556	10938	220	0.853
	OR6C70_chr12_55464200_55475138	OR6C70	chr12	55464200	55475138	10938	220	0.853
	OR6T1_chr11_123937867_123948838	OR6T1	chr11	123937867	123948838	10971	220	0.853
	OR8U3_chr11_56412258_56423232	OR8U3	chr11	56412258	56423232	10974	220	0.853
	P2RY13_chr3_151321312_151334549	P2RY13	chr3	151321312	151334549	13237	220	0.853
	PELO_chr5_52782916_52809044	PELO	chr5	52782916	52809044	26128	220	0.853
	PGLS_chr19_17506649_17526288	PGLS	chr19	17506649	17526288	19639	220	0.853
	PHB1_chr17_49399052_49419882	PHB1	chr17	49399052	49419882	20830	220	0.853
	PHLDA3_chr1_201459278_201474188	PHLDA3	chr1	201459278	201474188	14910	220	0.853
	PLAUR_chr19_43643579_43675169	PLAUR	chr19	43643579	43675169	31590	220	0.853
	PNMA8C_chr19_46419697_46433936	PNMA8C	chr19	46419697	46433936	14239	220	0.853
	PNPLA2_chr11_813914_830573	PNPLA2	chr11	813914	830573	16659	220	0.853
	POLR2E_chr19_1081574_1100375	POLR2E	chr19	1081574	1100375	18801	220	0.853
	PPAN_chr19_10101362_10117012	PPAN	chr19	10101362	10117012	15650	220	0.853
	PPP1R17_chr7_31682215_31713455	PPP1R17	chr7	31682215	31713455	31240	220	0.853
	PRAMEF20_chr1_13405450_13426328	PRAMEF20	chr1	13405450	13426328	20878	220	0.853
	PRCD_chr17_76535044_76550376	PRCD	chr17	76535044	76550376	15332	220	0.853
	PRDM13_chr6_99601833_99620562	PRDM13	chr6	99601833	99620562	18729	220	0.853
	PRF1_chr10_70592348_70607741	PRF1	chr10	70592348	70607741	15393	220	0.853
	PROKR1_chr2_68638579_68663251	PROKR1	chr2	68638579	68663251	24672	220	0.853
	PRR5_chr22_44697204_44742681	PRR5	chr22	44697204	44742681	45477	220	0.853
	PRSS57_chr19_680546_700452	PRSS57	chr19	680546	700452	19906	220	0.853
	PTX4_chr16_1480886_1493944	PTX4	chr16	1480886	1493944	13058	220	0.853
	QPCT_chr2_37339630_37378322	QPCT	chr2	37339630	37378322	38692	220	0.853
	RAB19_chr7_140399058_140432974	RAB19	chr7	140399058	140432974	33916	220	0.853
	RAMACL_chr6_166578009_166591678	RAMACL	chr6	166578009	166591678	13669	220	0.853
	RBM24_chr6_17276361_17298871	RBM24	chr6	17276361	17298871	22510	220	0.853
	REP15_chr12_27691447_27702596	REP15	chr12	27691447	27702596	11149	220	0.853
	RGS16_chr1_182593623_182609389	RGS16	chr1	182593623	182609389	15766	220	0.853
	SAA1_chr11_18261264_18274967	SAA1	chr11	18261264	18274967	13703	220	0.853
	SCAMP4_chr19_1900399_1931013	SCAMP4	chr19	1900399	1931013	30614	220	0.853
	SCGB2A1_chr11_62203673_62218943	SCGB2A1	chr11	62203673	62218943	15270	220	0.853
	SF3B5_chr6_144089884_144100573	SF3B5	chr6	144089884	144100573	10689	220	0.853
	SIGLEC9_chr19_51119906_51135310	SIGLEC9	chr19	51119906	51135310	15404	220	0.853
	SLC18A3_chr10_49605310_49617720	SLC18A3	chr10	49605310	49617720	12410	220	0.853
	SLC25A51_chr9_37882604_37909127	SLC25A51	chr9	37882604	37909127	26523	220	0.853
	SLC2A7_chr1_8997973_9031423	SLC2A7	chr1	8997973	9031423	33450	220	0.853
	SLC6A13_chr12_215622_267836	SLC6A13	chr12	215622	267836	52214	220	0.853
	SLC7A4_chr22_21023718_21037561	SLC7A4	chr22	21023718	21037561	13843	220	0.853
	SMPDL3A_chr6_122784258_122814720	SMPDL3A	chr6	122784258	122814720	30462	220	0.853
	SMTNL2_chr17_4579529_4613319	SMTNL2	chr17	4579529	4613319	33790	220	0.853
	SNRPA1_chr15_101276510_101300248	SNRPA1	chr15	101276510	101300248	23738	220	0.853
	SPARC_chr5_151656096_151691915	SPARC	chr5	151656096	151691915	35819	220	0.853
	SPDYC_chr11_65165233_65178374	SPDYC	chr11	65165233	65178374	13141	220	0.853
	SPRR2A_chr1_153051120_153062512	SPRR2A	chr1	153051120	153062512	11392	220	0.853
	SYCE1L_chr16_77194408_77218215	SYCE1L	chr16	77194408	77218215	23807	220	0.853
	TAF9_chr5_69359743_69374520	TAF9	chr5	69359743	69374520	14777	220	0.853
	TEKTIP1_chr19_3534174_3549030	TEKTIP1	chr19	3534174	3549030	14856	220	0.853
	TM4SF18_chr3_149313498_149338636	TM4SF18	chr3	149313498	149338636	25138	220	0.853
	TMEM18_chr2_658877_682406	TMEM18	chr2	658877	682406	23529	220	0.853
	TMEM229B_chr14_67465269_67493721	TMEM229B	chr14	67465269	67493721	28452	220	0.853
	TMEM9B_chr11_8942202_8969442	TMEM9B	chr11	8942202	8969442	27240	220	0.853
	TNNT2_chr1_201354014_201382680	TNNT2	chr1	201354014	201382680	28666	220	0.853
	TRIM26_chr6_30179455_30218406	TRIM26	chr6	30179455	30218406	38951	220	0.853
	TRIP10_chr19_6734680_6756530	TRIP10	chr19	6734680	6756530	21850	220	0.853
	TRMT2A_chr22_20106875_20122226	TRMT2A	chr22	20106875	20122226	15351	220	0.853
	TTC24_chr1_156574723_156592719	TTC24	chr1	156574723	156592719	17996	220	0.853
	VSTM1_chr19_54035825_54068897	VSTM1	chr19	54035825	54068897	33072	220	0.853
	WEE1_chr11_9568670_9594985	WEE1	chr11	9568670	9594985	26315	220	0.853
	XCL2_chr1_168535768_168548997	XCL2	chr1	168535768	168548997	13229	220	0.853
	XKR8_chr1_27954973_27973093	XKR8	chr1	27954973	27973093	18120	220	0.853
	ZBED2_chr3_111587900_111600346	ZBED2	chr3	111587900	111600346	12446	220	0.853
	ZC3H11C_chr6_65296476_65311574	ZC3H11C	chr6	65296476	65311574	15098	220	0.853
	ZDHHC19_chr3_196192452_196216400	ZDHHC19	chr3	196192452	196216400	23948	220	0.853
	ZNF302_chr19_34672678_34691396	ZNF302	chr19	34672678	34691396	18718	220	0.853
	ZNF304_chr19_57346271_57364898	ZNF304	chr19	57346271	57364898	18627	220	0.853
	ZNF320_chr19_52871180_52902635	ZNF320	chr19	52871180	52902635	31455	220	0.853
	ZNF485_chr10_43601438_43622904	ZNF485	chr10	43601438	43622904	21466	220	0.853
	ZNF525_chr19_53360705_53391590	ZNF525	chr19	53360705	53391590	30885	220	0.853
	ZNF816_chr19_52944385_52967881	ZNF816	chr19	52944385	52967881	23496	220	0.853
	AADAC_chr3_151809116_151833488	AADAC	chr3	151809116	151833488	24372	219	0.849
	ABRA_chr8_106754483_106775244	ABRA	chr8	106754483	106775244	20761	219	0.849
	ABTB1_chr3_127667952_127685926	ABTB1	chr3	127667952	127685926	17974	219	0.849
	ADAMTSL4_chr1_150544408_150565933	ADAMTSL4	chr1	150544408	150565933	21525	219	0.849
	AEN_chr15_88616340_88637281	AEN	chr15	88616340	88637281	20941	219	0.849
	AHSG_chr3_186608060_186626318	AHSG	chr3	186608060	186626318	18258	219	0.849
	APH1A_chr1_150260404_150274016	APH1A	chr1	150260404	150274016	13612	219	0.849
	ASCL3_chr11_8932578_8948016	ASCL3	chr11	8932578	8948016	15438	219	0.849
	ATF6B_chr6_32110264_32133246	ATF6B	chr6	32110264	32133246	22982	219	0.849
	ATG16L2_chr11_72809411_72834635	ATG16L2	chr11	72809411	72834635	25224	219	0.849
	ATP1B2_chr17_7645926_7662770	ATP1B2	chr17	7645926	7662770	16844	219	0.849
	ATP5MJ_chr14_103907288_103926529	ATP5MJ	chr14	103907288	103926529	19241	219	0.849
	ATP6V1B1_chr2_70930900_70970431	ATP6V1B1	chr2	70930900	70970431	39531	219	0.849
	BRIX1_chr5_34910711_34930996	BRIX1	chr5	34910711	34930996	20285	219	0.849
	BUD13_chr11_116743173_116777987	BUD13	chr11	116743173	116777987	34814	219	0.849
	C11orf42_chr11_6200557_6216135	C11orf42	chr11	6200557	6216135	15578	219	0.849
	C18orf32_chr18_49472243_49492234	C18orf32	chr18	49472243	49492234	19991	219	0.849
	C1orf174_chr1_3884133_3905272	C1orf174	chr1	3884133	3905272	21139	219	0.849
	CALHM6_chr6_116456375_116468771	CALHM6	chr6	116456375	116468771	12396	219	0.849
	CARD6_chr5_40836367_40860354	CARD6	chr5	40836367	40860354	23987	219	0.849
	CASQ1_chr1_160185575_160206886	CASQ1	chr1	160185575	160206886	21311	219	0.849
	CBY2_chr13_45697320_45719559	CBY2	chr13	45697320	45719559	22239	219	0.849
	CCDC105_chr19_15005726_15028276	CCDC105	chr19	15005726	15028276	22550	219	0.849
	CCDC157_chr22_30352007_30383673	CCDC157	chr22	30352007	30383673	31666	219	0.849
	CCDC71L_chr7_106649360_106666158	CCDC71L	chr7	106649360	106666158	16798	219	0.849
	CCDC74A_chr2_131522888_131538666	CCDC74A	chr2	131522888	131538666	15778	219	0.849
	CCNA1_chr13_36427495_36447870	CCNA1	chr13	36427495	36447870	20375	219	0.849
	CD300LD_chr17_74574365_74597283	CD300LD	chr17	74574365	74597283	22918	219	0.849
	CDK20_chr9_87961441_87979533	CDK20	chr9	87961441	87979533	18092	219	0.849
	CENPJ_chr13_24877279_24927861	CENPJ	chr13	24877279	24927861	50582	219	0.849
	CHGB_chr20_5906510_5930353	CHGB	chr20	5906510	5930353	23843	219	0.849
	CITED4_chr1_40856054_40867363	CITED4	chr1	40856054	40867363	11309	219	0.849
	CKS2_chr9_89306195_89321703	CKS2	chr9	89306195	89321703	15508	219	0.849
	CLCA1_chr1_86463927_86505259	CLCA1	chr1	86463927	86505259	41332	219	0.849
	CLDND2_chr19_51362098_51374003	CLDND2	chr19	51362098	51374003	11905	219	0.849
	CLEC12A_chr12_9966409_9990595	CLEC12A	chr12	9966409	9990595	24186	219	0.849
	COTL1_chr16_84560596_84623078	COTL1	chr16	84560596	84623078	62482	219	0.849
	COX6B1_chr19_35643323_35663782	COX6B1	chr19	35643323	35663782	20459	219	0.849
	CPN2_chr3_194334768_194356328	CPN2	chr3	194334768	194356328	21560	219	0.849
	CPNE6_chr14_24066562_24083087	CPNE6	chr14	24066562	24083087	16525	219	0.849
	CPNE9_chr3_9698833_9734908	CPNE9	chr3	9698833	9734908	36075	219	0.849
	CRIPT_chr2_46612215_46635176	CRIPT	chr2	46612215	46635176	22961	219	0.849
	CST8_chr20_23486117_23501010	CST8	chr20	23486117	23501010	14893	219	0.849
	CTSG_chr14_24568518_24581250	CTSG	chr14	24568518	24581250	12732	219	0.849
	CYB5D1_chr17_7853003_7867282	CYB5D1	chr17	7853003	7867282	14279	219	0.849
	CYP2B6_chr19_40986282_41023398	CYP2B6	chr19	40986282	41023398	37116	219	0.849
	CYP4A22_chr1_47132441_47154727	CYP4A22	chr1	47132441	47154727	22286	219	0.849
	DEFB108B_chr11_71828200_71842710	DEFB108B	chr11	71828200	71842710	14510	219	0.849
	DEGS2_chr14_100138957_100164645	DEGS2	chr14	100138957	100164645	25688	219	0.849
	DIRAS2_chr9_90604832_90647824	DIRAS2	chr9	90604832	90647824	42992	219	0.849
	DMWD_chr19_45777947_45797845	DMWD	chr19	45777947	45797845	19898	219	0.849
	DNASE1_chr16_3649691_3663095	DNASE1	chr16	3649691	3663095	13404	219	0.849
	DRAM2_chr1_111112163_111145093	DRAM2	chr1	111112163	111145093	32930	219	0.849
	ENO3_chr17_4946119_4962129	ENO3	chr17	4946119	4962129	16010	219	0.849
	FADS6_chr17_74872302_74898633	FADS6	chr17	74872302	74898633	26331	219	0.849
	FAM136A_chr2_70290976_70307067	FAM136A	chr2	70290976	70307067	16091	219	0.849
	FAM181A_chr14_93922344_93934608	FAM181A	chr14	93922344	93934608	12264	219	0.849
	FAM200C_chr5_160388148_160405054	FAM200C	chr5	160388148	160405054	16906	219	0.849
	FGF19_chr11_69693238_69709022	FGF19	chr11	69693238	69709022	15784	219	0.849
	GAS1_chr9_86939362_86952506	GAS1	chr9	86939362	86952506	13144	219	0.849
	GJD4_chr10_35600341_35613935	GJD4	chr10	35600341	35613935	13594	219	0.849
	GNGT2_chr17_49201237_49215574	GNGT2	chr17	49201237	49215574	14337	219	0.849
	GPS1_chr17_82046898_82062470	GPS1	chr17	82046898	82062470	15572	219	0.849
	GSTA2_chr6_52745087_52768475	GSTA2	chr6	52745087	52768475	23388	219	0.849
	HES6_chr2_238233267_238245038	HES6	chr2	238233267	238245038	11771	219	0.849
	HEYL_chr1_39618435_39644643	HEYL	chr1	39618435	39644643	26208	219	0.849
	HS3ST1_chr4_11388150_11433894	HS3ST1	chr4	11388150	11433894	45744	219	0.849
	HTN1_chr4_70045438_70063848	HTN1	chr4	70045438	70063848	18410	219	0.849
	ICAM3_chr19_10328776_10344624	ICAM3	chr19	10328776	10344624	15848	219	0.849
	IDH2_chr15_90078045_90107468	IDH2	chr15	90078045	90107468	29423	219	0.849
	IDH3B_chr20_2653395_2669216	IDH3B	chr20	2653395	2669216	15821	219	0.849
	IFIT1B_chr10_89373056_89390205	IFIT1B	chr10	89373056	89390205	17149	219	0.849
	IL17REL_chr22_49986811_50017765	IL17REL	chr22	49986811	50017765	30954	219	0.849
	ILVBL_chr19_15109987_15130786	ILVBL	chr19	15109987	15130786	20799	219	0.849
	INSIG2_chr2_118083471_118115997	INSIG2	chr2	118083471	118115997	32526	219	0.849
	JMJD6_chr17_76713451_76731606	JMJD6	chr17	76713451	76731606	18155	219	0.849
	JUN_chr1_58775791_58789047	JUN	chr1	58775791	58789047	13256	219	0.849
	KCNN4_chr19_43761533_43785973	KCNN4	chr19	43761533	43785973	24440	219	0.849
	KDM4F_chr11_95044422_95056338	KDM4F	chr11	95044422	95056338	11916	219	0.849
	KLF5_chr13_73054005_73082538	KLF5	chr13	73054005	73082538	28533	219	0.849
	KLRC1_chr12_10441028_10458377	KLRC1	chr12	10441028	10458377	17349	219	0.849
	KLRF2_chr12_9876489_9900833	KLRF2	chr12	9876489	9900833	24344	219	0.849
	KRT7_chr12_52228243_52253921	KRT7	chr12	52228243	52253921	25678	219	0.849
	KRTAP3-1_chr17_41003521_41014128	KRTAP3-1	chr17	41003521	41014128	10607	219	0.849
	KRTAP9-3_chr17_41227449_41238454	KRTAP9-3	chr17	41227449	41238454	11005	219	0.849
	LCE1B_chr1_152806971_152818108	LCE1B	chr1	152806971	152818108	11137	219	0.849
	LOC122319436_chr2_222309148_222325155	LOC122319436	chr2	222309148	222325155	16007	219	0.849
	LOC122455342_chr17_76563797_76574648	LOC122455342	chr17	76563797	76574648	10851	219	0.849
	MATN1_chr1_30706277_30728585	MATN1	chr1	30706277	30728585	22308	219	0.849
	MGST2_chr4_139660819_139709243	MGST2	chr4	139660819	139709243	48424	219	0.849
	MICA_chr6_31398595_31420315	MICA	chr6	31398595	31420315	21720	219	0.849
	MOG_chr6_29652092_29677365	MOG	chr6	29652092	29677365	25273	219	0.849
	MON1B_chr16_77186190_77207398	MON1B	chr16	77186190	77207398	21208	219	0.849
	MRGPRX3_chr11_18127571_18143488	MRGPRX3	chr11	18127571	18143488	15917	219	0.849
	MRM3_chr17_777353_797509	MRM3	chr17	777353	797509	20156	219	0.849
	MSX1_chr4_4854665_4868936	MSX1	chr4	4854665	4868936	14271	219	0.849
	MTERF1_chr7_91865929_91885702	MTERF1	chr7	91865929	91885702	19773	219	0.849
	MYL7_chr7_44133864_44146332	MYL7	chr7	44133864	44146332	12468	219	0.849
	NCR3_chr6_31583895_31598006	NCR3	chr6	31583895	31598006	14111	219	0.849
	NDUFA3_chr19_54097855_54112568	NDUFA3	chr19	54097855	54112568	14713	219	0.849
	NLRP13_chr19_55890945_55937336	NLRP13	chr19	55890945	55937336	46391	219	0.849
	NLRP3_chr1_247411173_247453817	NLRP3	chr1	247411173	247453817	42644	219	0.849
	NPPC_chr2_231916809_231931396	NPPC	chr2	231916809	231931396	14587	219	0.849
	NPTX1_chr17_80461834_80481607	NPTX1	chr17	80461834	80481607	19773	219	0.849
	NPY5R_chr4_163338892_163356934	NPY5R	chr4	163338892	163356934	18042	219	0.849
	NUDT16L1_chr16_4688562_4700844	NUDT16L1	chr16	4688562	4700844	12282	219	0.849
	OMP_chr11_77097840_77108331	OMP	chr11	77097840	77108331	10491	219	0.849
	OR11H4_chr14_20234286_20249349	OR11H4	chr14	20234286	20249349	15063	219	0.849
	OR13F1_chr9_104499263_104510222	OR13F1	chr9	104499263	104510222	10959	219	0.849
	OR1J4_chr9_122514141_122525082	OR1J4	chr9	122514141	122525082	10941	219	0.849
	OR2L13_chr1_248090184_248106163	OR2L13	chr1	248090184	248106163	15979	219	0.849
	OR3A3_chr17_3406370_3429070	OR3A3	chr17	3406370	3429070	22700	219	0.849
	OR4C16_chr11_55567128_55578060	OR4C16	chr11	55567128	55578060	10932	219	0.849
	OR4C3_chr11_48319920_48330955	OR4C3	chr11	48319920	48330955	11035	219	0.849
	OR4L1_chr14_20055045_20065983	OR4L1	chr14	20055045	20065983	10938	219	0.849
	OR52E4_chr11_5875629_5892079	OR52E4	chr11	5875629	5892079	16450	219	0.849
	OR52W1_chr11_6194224_6205186	OR52W1	chr11	6194224	6205186	10962	219	0.849
	OR5H2_chr3_98277505_98289070	OR5H2	chr3	98277505	98289070	11565	219	0.849
	OR5L1_chr11_55806367_55817476	OR5L1	chr11	55806367	55817476	11109	219	0.849
	OR6C76_chr12_55421254_55432192	OR6C76	chr12	55421254	55432192	10938	219	0.849
	OR6K3_chr1_158711327_158725720	OR6K3	chr1	158711327	158725720	14393	219	0.849
	OTP_chr5_77623712_77643713	OTP	chr5	77623712	77643713	20001	219	0.849
	PANX2_chr22_50165731_50185295	PANX2	chr22	50165731	50185295	19564	219	0.849
	PDLIM7_chr5_177478394_177502604	PDLIM7	chr5	177478394	177502604	24210	219	0.849
	PHYKPL_chr5_178203471_178237802	PHYKPL	chr5	178203471	178237802	34331	219	0.849
	PIFO_chr1_111341622_111358013	PIFO	chr1	111341622	111358013	16391	219	0.849
	PLEKHF1_chr19_29660461_29680477	PLEKHF1	chr19	29660461	29680477	20016	219	0.849
	PODXL_chr7_131495271_131561628	PODXL	chr7	131495271	131561628	66357	219	0.849
	POU5F1B_chr8_127410867_127421946	POU5F1B	chr8	127410867	127421946	11079	219	0.849
	POU6F1_chr12_51181936_51223062	POU6F1	chr12	51181936	51223062	41126	219	0.849
	PRSS35_chr6_83507534_83530704	PRSS35	chr6	83507534	83530704	23170	219	0.849
	PRSS56_chr2_232515388_232530716	PRSS56	chr2	232515388	232530716	15328	219	0.849
	RD3L_chr14_103935426_103947529	RD3L	chr14	103935426	103947529	12103	219	0.849
	RNF166_chr16_88691501_88711408	RNF166	chr16	88691501	88711408	19907	219	0.849
	RNF167_chr17_4935268_4950222	RNF167	chr17	4935268	4950222	14954	219	0.849
	RNF183_chr9_113292093_113308376	RNF183	chr9	113292093	113308376	16283	219	0.849
	RPL31_chr2_100997289_101012267	RPL31	chr2	100997289	101012267	14978	219	0.849
	RPL37A_chr2_216493844_216509086	RPL37A	chr2	216493844	216509086	15242	219	0.849
	RPL37_chr5_40820262_40840222	RPL37	chr5	40820262	40840222	19960	219	0.849
	RPP30_chr10_90866974_90907191	RPP30	chr10	90866974	90907191	40217	219	0.849
	RPS27A_chr2_55227688_55240853	RPS27A	chr2	55227688	55240853	13165	219	0.849
	SCX_chr8_144261453_144273481	SCX	chr8	144261453	144273481	12028	219	0.849
	SEMA6B_chr19_4537593_4564684	SEMA6B	chr19	4537593	4564684	27091	219	0.849
	SERPINB13_chr18_63582343_63604192	SERPINB13	chr18	63582343	63604192	21849	219	0.849
	SIX2_chr2_45000182_45014452	SIX2	chr2	45000182	45014452	14270	219	0.849
	SLAMF7_chr1_160734247_160759821	SLAMF7	chr1	160734247	160759821	25574	219	0.849
	SLC22A17_chr14_23341318_23357887	SLC22A17	chr14	23341318	23357887	16569	219	0.849
	SLC2A4_chr17_7276718_7293257	SLC2A4	chr17	7276718	7293257	16539	219	0.849
	SLC45A2_chr5_33939623_33989693	SLC45A2	chr5	33939623	33989693	50070	219	0.849
	SMIM26_chr20_18562432_18574560	SMIM26	chr20	18562432	18574560	12128	219	0.849
	SMLR1_chr6_130822406_130842135	SMLR1	chr6	130822406	130842135	19729	219	0.849
	SNAI1_chr20_49977980_49993886	SNAI1	chr20	49977980	49993886	15906	219	0.849
	SNN_chr16_11663455_11684152	SNN	chr16	11663455	11684152	20697	219	0.849
	SNRNP27_chr2_69888956_69910236	SNRNP27	chr2	69888956	69910236	21280	219	0.849
	SNRPF_chr12_95853952_95871140	SNRPF	chr12	95853952	95871140	17188	219	0.849
	SPATA12_chr3_57055664_57080432	SPATA12	chr3	57055664	57080432	24768	219	0.849
	SPDYE6_chr7_102340746_102361444	SPDYE6	chr7	102340746	102361444	20698	219	0.849
	SPRR4_chr1_152965648_152977574	SPRR4	chr1	152965648	152977574	11926	219	0.849
	TBC1D7_chr6_13299951_13333537	TBC1D7	chr6	13299951	13333537	33586	219	0.849
	THAP8_chr19_36029984_36059285	THAP8	chr19	36029984	36059285	29301	219	0.849
	THEM5_chr1_151842101_151858712	THEM5	chr1	151842101	151858712	16611	219	0.849
	TIGD1_chr2_232538883_232555557	TIGD1	chr2	232538883	232555557	16674	219	0.849
	TIMM22_chr17_992129_1008671	TIMM22	chr17	992129	1008671	16542	219	0.849
	TINAGL1_chr1_31571515_31592686	TINAGL1	chr1	31571515	31592686	21171	219	0.849
	TMEM14B_chr6_10742805_10761981	TMEM14B	chr6	10742805	10761981	19176	219	0.849
	TNFSF13_chr17_7553750_7566601	TNFSF13	chr17	7553750	7566601	12851	219	0.849
	TSPAN13_chr7_16748755_16789536	TSPAN13	chr7	16748755	16789536	40781	219	0.849
	TSSK2_chr22_19126308_19137622	TSSK2	chr22	19126308	19137622	11314	219	0.849
	ULBP1_chr6_149958943_149978715	ULBP1	chr6	149958943	149978715	19772	219	0.849
	ULK3_chr15_74831118_74848156	ULK3	chr15	74831118	74848156	17038	219	0.849
	WFDC10B_chr20_45679651_45710019	WFDC10B	chr20	45679651	45710019	30368	219	0.849
	YBX2_chr17_7283263_7299639	YBX2	chr17	7283263	7299639	16376	219	0.849
	YIPF5_chr5_144153162_144175659	YIPF5	chr5	144153162	144175659	22497	219	0.849
	ZIK1_chr19_57579145_57598890	ZIK1	chr19	57579145	57598890	19745	219	0.849
	ZNF324_chr19_58462080_58480436	ZNF324	chr19	58462080	58480436	18356	219	0.849
	ZNF354C_chr5_179055373_179088977	ZNF354C	chr5	179055373	179088977	33604	219	0.849
	ZNF397_chr18_35236034_35254808	ZNF397	chr18	35236034	35254808	18774	219	0.849
	ZNF460_chr19_57275485_57299069	ZNF460	chr19	57275485	57299069	23584	219	0.849
	ZNF551_chr19_57676977_57695648	ZNF551	chr19	57676977	57695648	18671	219	0.849
	ZNF676_chr19_22174089_22201951	ZNF676	chr19	22174089	22201951	27862	219	0.849
	ZWINT_chr10_56352227_56366259	ZWINT	chr10	56352227	56366259	14032	219	0.849
	ACCS_chr11_44061270_44089237	ACCS	chr11	44061270	44089237	27967	218	0.845
	ACVRL1_chr12_51902504_51928361	ACVRL1	chr12	51902504	51928361	25857	218	0.845
	ADCY4_chr14_24313359_24340071	ADCY4	chr14	24313359	24340071	26712	218	0.845
	AGGF1_chr5_77025404_77070234	AGGF1	chr5	77025404	77070234	44830	218	0.845
	AIF1_chr6_31610234_31622015	AIF1	chr6	31610234	31622015	11781	218	0.845
	AKR1C3_chr10_5089414_5112686	AKR1C3	chr10	5089414	5112686	23272	218	0.845
	AMACR_chr5_33981165_34013050	AMACR	chr5	33981165	34013050	31885	218	0.845
[truncated: 16,361 more rows]

## Sheet: Suppl Table 8
	Supplementary Table 8 | The total number of full-region covered samples in chrX genic region.
	regionname	genename	chr	start	end	gene length	# of full-region covered sample	ratio	PASS_FEMALE(BOTH in female)	PASS_MALE(SINGLE in male)
	MAGEC1_chrX_141898894_141914374	MAGEC1	chrX	141898894	141914374	15480	243	0.942	116	127
	GPR50_chrX_151171584_151186465	GPR50	chrX	151171584	151186465	14881	243	0.942	114	129
	DDX53_chrX_22994960_23008589	DDX53	chrX	22994960	23008589	13629	241	0.934	114	127
	ATP1B4_chrX_120357089_120388237	ATP1B4	chrX	120357089	120388237	31148	240	0.93	111	129
	SPANXN3_chrX_143503735_143522475	SPANXN3	chrX	143503735	143522475	18740	239	0.926	109	130
	MAGEB4_chrX_30237000_30249187	MAGEB4	chrX	30237000	30249187	12187	238	0.922	107	131
	S100G_chrX_16645158_16659670	S100G	chrX	16645158	16659670	14512	237	0.919	111	126
	PRDX4_chrX_23662493_23691397	PRDX4	chrX	23662493	23691397	28904	237	0.919	110	127
	MAGEA1_chrX_153174284_153188880	MAGEA1	chrX	153174284	153188880	14596	237	0.919	106	131
	CBLL2_chrX_22267913_22279461	CBLL2	chrX	22267913	22279461	11548	237	0.919	109	128
	SPANXC_chrX_141236463_141247517	SPANXC	chrX	141236463	141247517	11054	235	0.911	109	126
	MAGEB6B_chrX_26155601_26167410	MAGEB6B	chrX	26155601	26167410	11809	235	0.911	107	128
	MAGEB1_chrX_30242146_30257040	MAGEB1	chrX	30242146	30257040	14894	235	0.911	103	132
	MAGEA4_chrX_151907889_151930170	MAGEA4	chrX	151907889	151930170	22281	235	0.911	107	128
	FATE1_chrX_151711035_151728194	FATE1	chrX	151711035	151728194	17159	235	0.911	107	128
	SSX1_chrX_48250392_48272444	SSX1	chrX	48250392	48272444	22052	234	0.907	103	131
	NAP1L3_chrX_93665930_93678578	NAP1L3	chrX	93665930	93678578	12648	234	0.907	104	130
	LOC101059915_chrX_71662546_71676527	LOC101059915	chrX	71662546	71676527	13981	234	0.907	107	127
	SPANXN4_chrX_143020928_143039311	SPANXN4	chrX	143020928	143039311	18383	233	0.903	108	125
	SOX3_chrX_140497985_140510069	SOX3	chrX	140497985	140510069	12084	233	0.903	104	129
	PNPLA4_chrX_7893247_7932413	PNPLA4	chrX	7893247	7932413	39166	233	0.903	103	130
	PNMA6E_chrX_153390639_153406350	PNMA6E	chrX	153390639	153406350	15711	233	0.903	111	122
	NLRP2B_chrX_57672067_57685260	NLRP2B	chrX	57672067	57685260	13193	233	0.903	105	128
	ARSD_chrX_2898972_2934339	ARSD	chrX	2898972	2934339	35367	233	0.903	109	124
	ARMCX2_chrX_101650281_101664850	ARMCX2	chrX	101650281	101664850	14569	233	0.903	103	130
	VCX_chrX_7838171_7849143	VCX	chrX	7838171	7849143	10972	232	0.899	109	123
	PRR32_chrX_126814729_126826786	PRR32	chrX	126814729	126826786	12057	232	0.899	102	130
	PJA1_chrX_69155861_69170453	PJA1	chrX	69155861	69170453	14592	232	0.899	102	130
	OTUD6A_chrX_70057457_70069179	OTUD6A	chrX	70057457	70069179	11722	232	0.899	103	129
	FAM3A_chrX_154501171_154521232	FAM3A	chrX	154501171	154521232	20061	232	0.899	105	127
	CT83_chrX_116456686_116467976	CT83	chrX	116456686	116467976	11290	232	0.899	104	128
	BEX1_chrX_103057651_103069171	BEX1	chrX	103057651	103069171	11520	232	0.899	106	126
	AWAT2_chrX_70035542_70054938	AWAT2	chrX	70035542	70054938	19396	232	0.899	104	128
	ZBTB33_chrX_120245812_120263398	ZBTB33	chrX	120245812	120263398	17586	231	0.895	103	128
	UBE2A_chrX_119569563_119589423	UBE2A	chrX	119569563	119589423	19860	231	0.895	101	130
	TCEAL5_chrX_103268691_103281750	TCEAL5	chrX	103268691	103281750	13059	231	0.895	104	127
	SPANXN2_chrX_143706955_143725752	SPANXN2	chrX	143706955	143725752	18797	231	0.895	103	128
	SPANXN1_chrX_145242503_145261208	SPANXN1	chrX	145242503	145261208	18705	231	0.895	101	130
	SPANXD_chrX_141692411_141703739	SPANXD	chrX	141692411	141703739	11328	231	0.895	105	126
	SLITRK4_chrX_143617790_143641101	SLITRK4	chrX	143617790	143641101	23311	231	0.895	104	127
	RAB9A_chrX_13684128_13715504	RAB9A	chrX	13684128	13715504	31376	231	0.895	103	128
	PRRG3_chrX_151690458_151710924	PRRG3	chrX	151690458	151710924	20466	231	0.895	104	127
	PABPC5_chrX_91429839_91443584	PABPC5	chrX	91429839	91443584	13745	231	0.895	104	127
	MAGEB3_chrX_30225657_30242495	MAGEB3	chrX	30225657	30242495	16838	231	0.895	105	126
	ITM2A_chrX_79355384_79372334	ITM2A	chrX	79355384	79372334	16950	231	0.895	101	130
	HSFX3_chrX_149543210_149554924	HSFX3	chrX	149543210	149554924	11714	231	0.895	101	130
	H2AP_chrX_37985779_37996314	H2AP	chrX	37985779	37996314	10535	231	0.895	109	122
	ETDA_chrX_135247061_135258583	ETDA	chrX	135247061	135258583	11522	231	0.895	104	127
	EFNB1_chrX_68824021_68847160	EFNB1	chrX	68824021	68847160	23139	231	0.895	104	127
	ASB9_chrX_15238987_15275083	ASB9	chrX	15238987	15275083	36096	231	0.895	103	128
	TEX13D_chrX_124327660_124341863	TEX13D	chrX	124327660	124341863	14203	230	0.891	101	129
	TCEAL8_chrX_103247995_103260155	TCEAL8	chrX	103247995	103260155	12160	230	0.891	101	129
	PPP1R2C_chrX_42772366_42783163	PPP1R2C	chrX	42772366	42783163	10797	230	0.891	103	127
	P2RY4_chrX_70253166_70265204	P2RY4	chrX	70253166	70265204	12038	230	0.891	99	131
	MPC1L_chrX_40618428_40629136	MPC1L	chrX	40618428	40629136	10708	230	0.891	100	130
	LOC127933115_chrX_23778278_23788367	LOC127933115	chrX	23778278	23788367	10089	230	0.891	102	128
	FTHL17_chrX_31066233_31077041	FTHL17	chrX	31066233	31077041	10808	230	0.891	104	126
	CNGA2_chrX_151729746_151750564	CNGA2	chrX	151729746	151750564	20818	230	0.891	104	126
	ZNF275_chrX_153329153_153357926	ZNF275	chrX	153329153	153357926	28773	229	0.888	98	131
	TREX2_chrX_153439473_153451056	TREX2	chrX	153439473	153451056	11583	229	0.888	106	123
	TCEAL9_chrX_103351506_103363462	TCEAL9	chrX	103351506	103363462	11956	229	0.888	103	126
	RAB9B_chrX_103817327_103837257	RAB9B	chrX	103817327	103837257	19930	229	0.888	100	129
	PRPS2_chrX_12786412_12829222	PRPS2	chrX	12786412	12829222	42810	229	0.888	101	128
	PNMA6F_chrX_153312680_153326767	PNMA6F	chrX	153312680	153326767	14087	229	0.888	102	127
	PAGE3_chrX_55253415_55269916	PAGE3	chrX	55253415	55269916	16501	229	0.888	100	129
	OFD1_chrX_13729748_13774357	OFD1	chrX	13729748	13774357	44609	229	0.888	98	131
	NDP_chrX_43943776_43978390	NDP	chrX	43943776	43978390	34614	229	0.888	101	128
	MAGEC2_chrX_142197342_142210290	MAGEC2	chrX	142197342	142210290	12948	229	0.888	100	129
	MAGEB5_chrX_26211169_26223270	MAGEB5	chrX	26211169	26223270	12101	229	0.888	101	128
	IGSF1_chrX_131268506_131294306	IGSF1	chrX	131268506	131294306	25800	229	0.888	101	128
	H2BW2_chrX_104034956_104047454	H2BW2	chrX	104034956	104047454	12498	229	0.888	101	128
	H2BW1_chrX_104006147_104018708	H2BW1	chrX	104006147	104018708	12561	229	0.888	101	128
	GPM6B_chrX_13765939_13822093	GPM6B	chrX	13765939	13822093	56154	229	0.888	99	130
	F8A1_chrX_154881355_154893061	F8A1	chrX	154881355	154893061	11706	229	0.888	99	130
	BEX4_chrX_103210108_103222246	BEX4	chrX	103210108	103222246	12138	229	0.888	106	123
	TCEANC_chrX_13648141_13670409	TCEANC	chrX	13648141	13670409	22268	228	0.884	98	130
	SSX3_chrX_48341427_48361703	SSX3	chrX	48341427	48361703	20276	228	0.884	101	127
	SAT1_chrX_23778173_23791210	SAT1	chrX	23778173	23791210	13037	228	0.884	102	126
	HMGB3_chrX_150978335_150995771	HMGB3	chrX	150978335	150995771	17436	228	0.884	100	128
	FAM47B_chrX_34937796_34949915	FAM47B	chrX	34937796	34949915	12119	228	0.884	101	127
	CLDN34_chrX_9962358_9973352	CLDN34	chrX	9962358	9973352	10994	228	0.884	103	125
	ARMCX4_chrX_101480456_101500807	ARMCX4	chrX	101480456	101500807	20351	228	0.884	96	132
	AGTR2_chrX_116165744_116179974	AGTR2	chrX	116165744	116179974	14230	228	0.884	102	126
	TRAPPC2_chrX_13707245_13739620	TRAPPC2	chrX	13707245	13739620	32375	227	0.88	97	130
	TNMD_chrX_100579936_100604885	TNMD	chrX	100579936	100604885	24949	227	0.88	99	128
	TIMP1_chrX_47577436_47591789	TIMP1	chrX	47577436	47591789	14353	227	0.88	99	128
	SSX5_chrX_48181220_48201795	SSX5	chrX	48181220	48201795	20575	227	0.88	97	130
	SPIN2A_chrX_57130650_57142397	SPIN2A	chrX	57130650	57142397	11747	227	0.88	99	128
	NSDHL_chrX_152826063_152874729	NSDHL	chrX	152826063	152874729	48666	227	0.88	97	130
	MID1IP1_chrX_38796459_38811532	MID1IP1	chrX	38796459	38811532	15073	227	0.88	97	130
	GJB1_chrX_71218224_71230516	GJB1	chrX	71218224	71230516	12292	227	0.88	102	125
	EOLA2_chrX_149927197_149943491	EOLA2	chrX	149927197	149943491	16294	227	0.88	102	125
	DYNLT3_chrX_37833836_37852571	DYNLT3	chrX	37833836	37852571	18735	227	0.88	97	130
	ARSL_chrX_2929521_2969341	ARSL	chrX	2929521	2969341	39820	227	0.88	99	128
	ZFP92_chrX_153406472_153431481	ZFP92	chrX	153406472	153431481	25009	226	0.876	101	125
	YY2_chrX_21850987_21863740	YY2	chrX	21850987	21863740	12753	226	0.876	98	128
	XAGE3_chrX_52857528_52873083	XAGE3	chrX	52857528	52873083	15555	226	0.876	96	130
	TBX22_chrX_80009753_80036774	TBX22	chrX	80009753	80036774	27021	226	0.876	98	128
	SMIM10_chrX_134985991_134997473	SMIM10	chrX	134985991	134997473	11482	226	0.876	96	130
	RTL3_chrX_78651068_78664328	RTL3	chrX	78651068	78664328	13260	226	0.876	94	132
	PPP4R3C_chrX_27455207_27468341	PPP4R3C	chrX	27455207	27468341	13134	226	0.876	99	127
	PNMA3_chrX_153051470_153065462	PNMA3	chrX	153051470	153065462	13992	226	0.876	100	126
	LPAR4_chrX_78742720_78763714	LPAR4	chrX	78742720	78763714	20994	226	0.876	96	130
	LDOC1_chrX_141168235_141182129	LDOC1	chrX	141168235	141182129	13894	226	0.876	102	124
	H2AL3_chrX_37989272_37999904	H2AL3	chrX	37989272	37999904	10632	226	0.876	104	122
	H2AB1_chrX_154879972_154890558	H2AB1	chrX	154879972	154890558	10586	226	0.876	96	130
	GABRE_chrX_151948124_151979676	GABRE	chrX	151948124	151979676	31552	226	0.876	98	128
	FAM47A_chrX_34124752_34137314	FAM47A	chrX	34124752	34137314	12562	226	0.876	98	128
	DUSP9_chrX_153642203_153656326	DUSP9	chrX	153642203	153656326	14123	226	0.876	100	126
	ZNF41_chrX_47440178_47488222	ZNF41	chrX	47440178	47488222	48044	225	0.872	95	130
	TLR7_chrX_12862072_12895361	TLR7	chrX	12862072	12895361	33289	225	0.872	96	129
	SPIN2B_chrX_57114682_57126548	SPIN2B	chrX	57114682	57126548	11866	225	0.872	97	128
	SOWAHD_chrX_119753588_119765202	SOWAHD	chrX	119753588	119765202	11614	225	0.872	96	129
	SLITRK2_chrX_145812829_145834856	SLITRK2	chrX	145812829	145834856	22027	225	0.872	101	124
	SLC25A5_chrX_119463444_119476396	SLC25A5	chrX	119463444	119476396	12952	225	0.872	100	125
	RHOXF1_chrX_120104051_120120913	RHOXF1	chrX	120104051	120120913	16862	225	0.872	95	130
	PAGE2B_chrX_55070030_55083909	PAGE2B	chrX	55070030	55083909	13879	225	0.872	98	127
	PAGE1_chrX_49682447_49700984	PAGE1	chrX	49682447	49700984	18537	225	0.872	97	128
	NALF2_chrX_69499326_69537508	NALF2	chrX	69499326	69537508	38182	225	0.872	95	130
	MAGEB18_chrX_26133343_26145736	MAGEB18	chrX	26133343	26145736	12393	225	0.872	99	126
	KRBOX4_chrX_46442297_46479639	KRBOX4	chrX	46442297	46479639	37342	225	0.872	93	132
	FOXR2_chrX_55618400_55631192	FOXR2	chrX	55618400	55631192	12792	225	0.872	98	127
	CETN2_chrX_152821994_152835757	CETN2	chrX	152821994	152835757	13763	225	0.872	94	131
	ZRSR2_chrX_15785484_15828260	ZRSR2	chrX	15785484	15828260	42776	224	0.868	96	128
	ZCCHC18_chrX_104107523_104120842	ZCCHC18	chrX	104107523	104120842	13319	224	0.868	95	129
	TMEM35A_chrX_101073879_101101367	TMEM35A	chrX	101073879	101101367	27488	224	0.868	94	130
	TGIF2LX_chrX_89916908_89927883	TGIF2LX	chrX	89916908	89927883	10975	224	0.868	97	127
	RPL39_chrX_119781504_119796630	RPL39	chrX	119781504	119796630	15126	224	0.868	98	126
	P2RY10_chrX_78940391_78968727	P2RY10	chrX	78940391	78968727	28336	224	0.868	98	126
	OR13H1_chrX_131539074_131550000	OR13H1	chrX	131539074	131550000	10926	224	0.868	94	130
	NR0B1_chrX_30299206_30314390	NR0B1	chrX	30299206	30314390	15184	224	0.868	96	128
	MAGEB6_chrX_26187440_26200646	MAGEB6	chrX	26187440	26200646	13206	224	0.868	96	128
	HAUS7_chrX_153442668_153475576	HAUS7	chrX	153442668	153475576	32908	224	0.868	95	129
	GPRASP1_chrX_102646483_102664083	GPRASP1	chrX	102646483	102664083	17600	224	0.868	95	129
	DCAF12L2_chrX_126158499_126171289	DCAF12L2	chrX	126158499	126171289	12790	224	0.868	94	130
	CXCR3_chrX_71610919_71623511	CXCR3	chrX	71610919	71623511	12592	224	0.868	97	127
	C1GALT1C1_chrX_120620674_120635054	C1GALT1C1	chrX	120620674	120635054	14380	224	0.868	98	126
	BEX5_chrX_102148712_102160977	BEX5	chrX	102148712	102160977	12265	224	0.868	98	126
	ARMCX5_chrX_102594515_102609159	ARMCX5	chrX	102594515	102609159	14644	224	0.868	92	132
	ZXDA_chrX_57900430_57915458	ZXDA	chrX	57900430	57915458	15028	223	0.864	97	126
	ZCCHC12_chrX_118818824_118831968	ZCCHC12	chrX	118818824	118831968	13144	223	0.864	93	130
	TSPAN6_chrX_100622108_100641806	TSPAN6	chrX	100622108	100641806	19698	223	0.864	93	130
	TAF9B_chrX_78124748_78144650	TAF9B	chrX	78124748	78144650	19902	223	0.864	93	130
	SRPX2_chrX_100639199_100680788	SRPX2	chrX	100639199	100680788	41589	223	0.864	95	128
	SPIN3_chrX_56985831_57000541	SPIN3	chrX	56985831	57000541	14710	223	0.864	93	130
	RTL8A_chrX_135045932_135057135	RTL8A	chrX	135045932	135057135	11203	223	0.864	96	127
	RPS4X_chrX_72267042_72282248	RPS4X	chrX	72267042	72282248	15206	223	0.864	93	130
	NKAP_chrX_119915672_119948751	NKAP	chrX	119915672	119948751	33079	223	0.864	95	128
	MAGEB2_chrX_30210563_30225089	MAGEB2	chrX	30210563	30225089	14526	223	0.864	97	126
	GDPD2_chrX_70418314_70438381	GDPD2	chrX	70418314	70438381	20067	223	0.864	93	130
	AVPR2_chrX_153899673_153912166	AVPR2	chrX	153899673	153912166	12493	223	0.864	95	128
	ARR3_chrX_70263334_70286840	ARR3	chrX	70263334	70286840	23506	223	0.864	94	129
	AP1S2_chrX_15820806_15859813	AP1S2	chrX	15820806	15859813	39007	223	0.864	93	130
	TEX13B_chrX_107975864_107987370	TEX13B	chrX	107975864	107987370	11506	222	0.86	92	130
	TCEAL7_chrX_103325239_103337326	TCEAL7	chrX	103325239	103337326	12087	222	0.86	94	128
	TASL_chrX_30553809_30582766	TASL	chrX	30553809	30582766	28957	222	0.86	94	128
	RPL36A_chrX_101386011_101401155	RPL36A	chrX	101386011	101401155	15144	222	0.86	93	129
	RPA4_chrX_96878908_96890467	RPA4	chrX	96878908	96890467	11559	222	0.86	95	127
	RAB40AL_chrX_102932272_102943300	RAB40AL	chrX	102932272	102943300	11028	222	0.86	94	128
	PLP1_chrX_103771840_103797619	PLP1	chrX	103771840	103797619	25779	222	0.86	93	129
	PGAM4_chrX_77962949_77974638	PGAM4	chrX	77962949	77974638	11689	222	0.86	94	128
	MCTS1_chrX_120599101_120626159	MCTS1	chrX	120599101	120626159	27058	222	0.86	92	130
	MAGED2_chrX_54802745_54821015	MAGED2	chrX	54802745	54821015	18270	222	0.86	97	125
	MAGEA12_chrX_152728757_152742669	MAGEA12	chrX	152728757	152742669	13912	222	0.86	98	124
	GPR174_chrX_79139688_79180318	GPR174	chrX	79139688	79180318	40630	222	0.86	93	129
	GLA_chrX_101392803_101412925	GLA	chrX	101392803	101412925	20122	222	0.86	92	130
	FAM9C_chrX_13030617_13049620	FAM9C	chrX	13030617	13049620	19003	222	0.86	91	131
	AWAT1_chrX_70229655_70245659	AWAT1	chrX	70229655	70245659	16004	222	0.86	92	130
	ATXN3L_chrX_13313647_13325053	ATXN3L	chrX	13313647	13325053	11406	222	0.86	94	128
	TCEAL1_chrX_103623975_103635953	TCEAL1	chrX	103623975	103635953	11978	221	0.857	91	130
	SUPT20HL1_chrX_24355639_24372839	SUPT20HL1	chrX	24355639	24372839	17200	221	0.857	93	128
	RBBP7_chrX_16839341_16875362	RBBP7	chrX	16839341	16875362	36021	221	0.857	93	128
	RAB41_chrX_70277172_70290002	RAB41	chrX	70277172	70290002	12830	221	0.857	91	130
	PAGE2_chrX_55084018_55097842	PAGE2	chrX	55084018	55097842	13824	221	0.857	96	125
	NXF3_chrX_103070810_103098143	NXF3	chrX	103070810	103098143	27333	221	0.857	91	130
	HAPSTR2_chrX_140086678_140097911	HAPSTR2	chrX	140086678	140097911	11233	221	0.857	94	127
	ETDC_chrX_135304480_135314659	ETDC	chrX	135304480	135314659	10179	221	0.857	92	129
	CDK16_chrX_47213681_47234997	CDK16	chrX	47213681	47234997	21316	221	0.857	92	129
	BGN_chrX_153489980_153514546	BGN	chrX	153489980	153514546	24566	221	0.857	98	123
	APLN_chrX_129640259_129659956	APLN	chrX	129640259	129659956	19697	221	0.857	94	127
	TCEAL2_chrX_102120679_102132712	TCEAL2	chrX	102120679	102132712	12033	220	0.853	91	129
	SPACA5B_chrX_48125626_48137620	SPACA5B	chrX	48125626	48137620	11994	220	0.853	92	128
	SLC38A5_chrX_48453544_48475260	SLC38A5	chrX	48453544	48475260	21716	220	0.853	92	128
	SH2D1A_chrX_124341563_124378160	SH2D1A	chrX	124341563	124378160	36597	220	0.853	96	124
	RBMXL3_chrX_115184410_115197868	RBMXL3	chrX	115184410	115197868	13458	220	0.853	92	128
	RAB33A_chrX_130166962_130189870	RAB33A	chrX	130166962	130189870	22908	220	0.853	94	126
	MORF4L2_chrX_103670498_103691699	MORF4L2	chrX	103670498	103691699	21201	220	0.853	90	130
	GLUD2_chrX_121042610_121055094	GLUD2	chrX	121042610	121055094	12484	220	0.853	93	127
	FUNDC1_chrX_44518639_44547859	FUNDC1	chrX	44518639	44547859	29220	220	0.853	91	129
	ETDB_chrX_135113955_135125526	ETDB	chrX	135113955	135125526	11571	220	0.853	94	126
	CTAG2_chrX_154646977_154658579	CTAG2	chrX	154646977	154658579	11602	220	0.853	92	128
	XG_chrX_2747040_2821500	XG	chrX	2747040	2821500	74460	219	0.849	102	117
	TMEM31_chrX_103705909_103719032	TMEM31	chrX	103705909	103719032	13123	219	0.849	93	126
	SNX12_chrX_71054247_71073334	SNX12	chrX	71054247	71073334	19087	219	0.849	89	130
	SLC25A43_chrX_119394336_119459478	SLC25A43	chrX	119394336	119459478	65142	219	0.849	95	124
	PGK1_chrX_78099248_78134295	PGK1	chrX	78099248	78134295	35047	219	0.849	91	128
	PDZD11_chrX_70281595_70294927	PDZD11	chrX	70281595	70294927	13332	219	0.849	89	130
	MAGEA11_chrX_149707060_149722268	MAGEA11	chrX	149707060	149722268	15208	219	0.849	91	128
	GYG2_chrX_2823930_2887818	GYG2	chrX	2823930	2887818	63888	219	0.849	95	124
	GSPT2_chrX_51738442_51751232	GSPT2	chrX	51738442	51751232	12790	219	0.849	91	128
	EOLA1_chrX_149536012_149553331	EOLA1	chrX	149536012	149553331	17319	219	0.849	94	125
	CSAG1_chrX_152722484_152738721	CSAG1	chrX	152722484	152738721	16237	219	0.849	98	121
	CPXCR1_chrX_88742225_88759781	CPXCR1	chrX	88742225	88759781	17556	219	0.849	89	130
	CHST7_chrX_46568765_46603496	CHST7	chrX	46568765	46603496	34731	219	0.849	90	129
	ARAF_chrX_47556205_47576908	ARAF	chrX	47556205	47576908	20703	219	0.849	95	124
	SSR4_chrX_153789668_153803499	SSR4	chrX	153789668	153803499	13831	218	0.845	91	127
	SLC6A14_chrX_116431606_116466458	SLC6A14	chrX	116431606	116466458	34852	218	0.845	88	130
	SERPINA7_chrX_106027435_106043727	SERPINA7	chrX	106027435	106043727	16292	218	0.845	88	130
	RTL5_chrX_72122110_72136915	RTL5	chrX	72122110	72136915	14805	218	0.845	90	128
	PIGA_chrX_15314456_15340523	PIGA	chrX	15314456	15340523	26067	218	0.845	90	128
	PCSK1N_chrX_48826096_48840610	PCSK1N	chrX	48826096	48840610	14514	218	0.845	94	124
	OTC_chrX_38347604_38426446	OTC	chrX	38347604	38426446	78842	218	0.845	88	130
	LONRF3_chrX_118969618_119023355	LONRF3	chrX	118969618	119023355	53737	218	0.845	91	127
	IRS4_chrX_108714946_108741563	IRS4	chrX	108714946	108741563	26617	218	0.845	90	128
	HNRNPH2_chrX_101403222_101419133	HNRNPH2	chrX	101403222	101419133	15911	218	0.845	88	130
	FTSJ1_chrX_48471199_48491350	FTSJ1	chrX	48471199	48491350	20151	218	0.845	88	130
	FAM47C_chrX_37003366_37016664	FAM47C	chrX	37003366	37016664	13298	218	0.845	90	128
	ESX1_chrX_104245038_104259933	ESX1	chrX	104245038	104259933	14895	218	0.845	93	125
	DIPK2B_chrX_45143373_45205876	DIPK2B	chrX	45143373	45205876	62503	218	0.845	89	129
	CT47C1_chrX_119067993_119081765	CT47C1	chrX	119067993	119081765	13772	218	0.845	91	127
	CCDC160_chrX_134232182_134251842	CCDC160	chrX	134232182	134251842	19660	218	0.845	89	129
	WDR13_chrX_48592492_48613869	WDR13	chrX	48592492	48613869	21377	217	0.841	91	126
	UBL4A_chrX_154478717_154491615	UBL4A	chrX	154478717	154491615	12898	217	0.841	89	128
	TMSB4X_chrX_12970110_12982223	TMSB4X	chrX	12970110	12982223	12113	217	0.841	89	128
	TIMM8A_chrX_101340661_101353742	TIMM8A	chrX	101340661	101353742	13081	217	0.841	94	123
	TCEAL4_chrX_103580515_103592729	TCEAL4	chrX	103580515	103592729	12214	217	0.841	88	129
	SLC10A3_chrX_154482311_154495629	SLC10A3	chrX	154482311	154495629	13318	217	0.841	92	125
	PQBP1_chrX_48892930_48908143	PQBP1	chrX	48892930	48908143	15213	217	0.841	90	127
	PIN4_chrX_72176757_72203340	PIN4	chrX	72176757	72203340	26583	217	0.841	86	131
	NYX_chrX_41442343_41480652	NYX	chrX	41442343	41480652	38309	217	0.841	91	126
	NUDT10_chrX_51327822_51342525	NUDT10	chrX	51327822	51342525	14703	217	0.841	88	129
	MBTPS2_chrX_21834617_21890423	MBTPS2	chrX	21834617	21890423	55806	217	0.841	89	128
	LOC122319696_chrX_149409877_149420506	LOC122319696	chrX	149409877	149420506	10629	217	0.841	91	126
	IDS_chrX_149471988_149510306	IDS	chrX	149471988	149510306	38318	217	0.841	86	131
	GPR119_chrX_130374449_130390674	GPR119	chrX	130374449	130390674	16225	217	0.841	87	130
	ERAS_chrX_48821513_48834869	ERAS	chrX	48821513	48834869	13356	217	0.841	89	128
	EBP_chrX_48516808_48533716	EBP	chrX	48516808	48533716	16908	217	0.841	92	125
	CXorf38_chrX_40621921_40652561	CXorf38	chrX	40621921	40652561	30640	217	0.841	87	130
	BEX2_chrX_103304346_103315990	BEX2	chrX	103304346	103315990	11644	217	0.841	89	128
	APEX2_chrX_54995363_55014057	APEX2	chrX	54995363	55014057	18694	217	0.841	86	131
	ZIC3_chrX_137561127_137577102	ZIC3	chrX	137561127	137577102	15975	216	0.837	90	126
	TAB3_chrX_30822442_30894254	TAB3	chrX	30822442	30894254	71812	216	0.837	88	128
	SRPK3_chrX_153776041_153790730	SRPK3	chrX	153776041	153790730	14689	216	0.837	90	126
	SPANXN5_chrX_52791144_52802427	SPANXN5	chrX	52791144	52802427	11283	216	0.837	87	129
	SMIM10L2B_chrX_135089985_135103712	SMIM10L2B	chrX	135089985	135103712	13727	216	0.837	87	129
	SASH3_chrX_129774949_129800201	SASH3	chrX	129774949	129800201	25252	216	0.837	91	125
	RBMX2_chrX_130396987_130418656	RBMX2	chrX	130396987	130418656	21669	216	0.837	87	129
	PLXNB3_chrX_153759249_153784341	PLXNB3	chrX	153759249	153784341	25092	216	0.837	90	126
	KCND1_chrX_48956380_48976844	KCND1	chrX	48956380	48976844	20464	216	0.837	90	126
	GPR101_chrX_137018929_137038995	GPR101	chrX	137018929	137038995	20066	216	0.837	88	128
	GAGE1_chrX_49594020_49613538	GAGE1	chrX	49594020	49613538	19518	216	0.837	92	124
	GAGE10_chrX_49298646_49324841	GAGE10	chrX	49298646	49324841	26195	216	0.837	86	130
	FGF16_chrX_77442389_77462278	FGF16	chrX	77442389	77462278	19889	216	0.837	89	127
	ASB11_chrX_15276697_15320640	ASB11	chrX	15276697	15320640	43943	216	0.837	90	126
	ARHGAP4_chrX_153902378_153931264	ARHGAP4	chrX	153902378	153931264	28886	216	0.837	90	126
	ACOT9_chrX_23696055_23748276	ACOT9	chrX	23696055	23748276	52221	216	0.837	91	125
	XPNPEP2_chrX_129733979_129774536	XPNPEP2	chrX	129733979	129774536	40557	215	0.833	93	122
	VEGFD_chrX_15340596_15389413	VEGFD	chrX	15340596	15389413	48817	215	0.833	85	130
	TRO_chrX_54915824_54936431	TRO	chrX	54915824	54936431	20607	215	0.833	91	124
	TEX13C_chrX_125314871_125330214	TEX13C	chrX	125314871	125330214	15343	215	0.833	86	129
	SSX7_chrX_52639061_52659900	SSX7	chrX	52639061	52659900	20839	215	0.833	88	127
	SMIM10L2A_chrX_135416944_135433075	SMIM10L2A	chrX	135416944	135433075	16131	215	0.833	86	129
	RS1_chrX_18634688_18677108	RS1	chrX	18634688	18677108	42420	215	0.833	91	124
	POU3F4_chrX_83503290_83517127	POU3F4	chrX	83503290	83517127	13837	215	0.833	85	130
	NOX1_chrX_100838324_100879359	NOX1	chrX	100838324	100879359	41035	215	0.833	85	130
	NCBP2L_chrX_107772733_107800829	NCBP2L	chrX	107772733	107800829	28096	215	0.833	86	129
	CT47A1_chrX_120977476_120990760	CT47A1	chrX	120977476	120990760	13284	215	0.833	91	124
	CITED1_chrX_72296646_72310914	CITED1	chrX	72296646	72310914	14268	215	0.833	87	128
	CFP_chrX_47618282_47634930	CFP	chrX	47618282	47634930	16648	215	0.833	89	126
	CCNQ_chrX_153582925_153604139	CCNQ	chrX	153582925	153604139	21214	215	0.833	87	128
	ATP6AP1_chrX_154423677_154441516	ATP6AP1	chrX	154423677	154441516	17839	215	0.833	85	130
	ARMCX1_chrX_101545547_101559700	ARMCX1	chrX	101545547	101559700	14153	215	0.833	85	130
	TIMM17B_chrX_48888449_48902768	TIMM17B	chrX	48888449	48902768	14319	214	0.829	88	126
	TEX13A_chrX_105213929_105225694	TEX13A	chrX	105213929	105225694	11765	214	0.829	86	128
	SLC7A3_chrX_70920579_70936096	SLC7A3	chrX	70920579	70936096	15517	214	0.829	96	118
	RPGR_chrX_38279408_38332509	RPGR	chrX	38279408	38332509	53101	214	0.829	86	128
	RNF113A_chrX_119865475_119876733	RNF113A	chrX	119865475	119876733	11258	214	0.829	87	127
	RBMX_chrX_136868461_136885725	RBMX	chrX	136868461	136885725	17264	214	0.829	92	122
	PSMD10_chrX_108079207_108096542	PSMD10	chrX	108079207	108096542	17335	214	0.829	85	129
	PORCN_chrX_48503992_48525808	PORCN	chrX	48503992	48525808	21816	214	0.829	83	131
	IL13RA2_chrX_114998982_115022616	IL13RA2	chrX	114998982	115022616	23634	214	0.829	83	131
	FMR1_chrX_147906919_147956125	FMR1	chrX	147906919	147956125	49206	214	0.829	88	126
	FAM9A_chrX_8785795_8806383	FAM9A	chrX	8785795	8806383	20588	214	0.829	89	125
	EGFL6_chrX_13564601_13638575	EGFL6	chrX	13564601	13638575	73974	214	0.829	86	128
	BEX3_chrX_103371538_103383164	BEX3	chrX	103371538	103383164	11626	214	0.829	85	129
	ARX_chrX_24998694_25020965	ARX	chrX	24998694	25020965	22271	214	0.829	86	128
	ARMCX3_chrX_101618151_101632843	ARMCX3	chrX	101618151	101632843	14692	214	0.829	85	129
	AKAP14_chrX_119890893_119925716	AKAP14	chrX	119890893	119925716	34823	214	0.829	90	124
	ZXDB_chrX_57587011_57602477	ZXDB	chrX	57587011	57602477	15466	213	0.826	84	129
	ZMYM3_chrX_71234624_71259140	ZMYM3	chrX	71234624	71259140	24516	213	0.826	85	128
	XKRX_chrX_100908445_100933917	XKRX	chrX	100908445	100933917	25472	213	0.826	84	129
	TLR8_chrX_12901620_12928169	TLR8	chrX	12901620	12928169	26549	213	0.826	86	127
	TENT5D_chrX_80415447_80450309	TENT5D	chrX	80415447	80450309	34862	213	0.826	83	130
	SLC25A53_chrX_104094214_104162009	SLC25A53	chrX	104094214	104162009	67795	213	0.826	85	128
	NDUFA1_chrX_119866832_119881662	NDUFA1	chrX	119866832	119881662	14830	213	0.826	85	128
	MSL3_chrX_11753237_11780772	MSL3	chrX	11753237	11780772	27535	213	0.826	82	131
	MAGEC3_chrX_141833316_141902832	MAGEC3	chrX	141833316	141902832	69516	213	0.826	83	130
	LAMP2_chrX_120421148_120474296	LAMP2	chrX	120421148	120474296	53148	213	0.826	82	131
	IQSEC2_chrX_53261328_53286584	IQSEC2	chrX	53261328	53286584	25256	213	0.826	84	129
	HSFX4_chrX_149924573_149936287	HSFX4	chrX	149924573	149936287	11714	213	0.826	89	124
	GABRQ_chrX_152632895_152662542	GABRQ	chrX	152632895	152662542	29647	213	0.826	83	130
	FAM133A_chrX_93669206_93717265	FAM133A	chrX	93669206	93717265	48059	213	0.826	83	130
	DDX3X_chrX_41329162_41355274	DDX3X	chrX	41329162	41355274	26112	213	0.826	86	127
	CSTF2_chrX_100815391_100846520	CSTF2	chrX	100815391	100846520	31129	213	0.826	84	129
	BTK_chrX_101344450_101391191	BTK	chrX	101344450	101391191	46741	213	0.826	88	125
	ARHGAP36_chrX_131053346_131094885	ARHGAP36	chrX	131053346	131094885	41539	213	0.826	87	126
	ZNF449_chrX_135339796_135368413	ZNF449	chrX	135339796	135368413	28617	212	0.822	82	130
	SMIM9_chrX_154818348_154839662	SMIM9	chrX	154818348	154839662	21314	212	0.822	86	126
	RTL8C_chrX_135027355_135038546	RTL8C	chrX	135027355	135038546	11191	212	0.822	84	128
	PAGE5_chrX_55215346_55229108	PAGE5	chrX	55215346	55229108	13762	212	0.822	85	127
	NXT2_chrX_109531844_109549698	NXT2	chrX	109531844	109549698	17854	212	0.822	81	131
	MTCP1_chrX_155059034_155076136	MTCP1	chrX	155059034	155076136	17102	212	0.822	83	129
	KCNE5_chrX_109618700_109630172	KCNE5	chrX	109618700	109630172	11472	212	0.822	81	131
	ITIH6_chrX_54743918_54803255	ITIH6	chrX	54743918	54803255	59337	212	0.822	82	130
	FOXO4_chrX_71090851_71108532	FOXO4	chrX	71090851	71108532	17681	212	0.822	83	129
	FHL1_chrX_136192047_136216354	FHL1	chrX	136192047	136216354	24307	212	0.822	82	130
	FAM104B_chrX_55138102_55166185	FAM104B	chrX	55138102	55166185	28083	212	0.822	84	128
	EZHIP_chrX_51401948_51413843	EZHIP	chrX	51401948	51413843	11895	212	0.822	83	129
	CXorf66_chrX_139950728_139970521	CXorf66	chrX	139950728	139970521	19793	212	0.822	86	126
	CENPVL3_chrX_51612020_51623912	CENPVL3	chrX	51612020	51623912	11892	212	0.822	85	127
	ATP6AP2_chrX_40575970_40611848	ATP6AP2	chrX	40575970	40611848	35878	212	0.822	85	127
	AMELX_chrX_11288413_11305761	AMELX	chrX	11288413	11305761	17348	212	0.822	86	126
	USP51_chrX_55479616_55494848	USP51	chrX	55479616	55494848	15232	211	0.818	83	128
	TSR2_chrX_54435404_54453032	TSR2	chrX	54435404	54453032	17628	211	0.818	82	129
	TMEM255A_chrX_120253650_120316461	TMEM255A	chrX	120253650	120316461	62811	211	0.818	90	121
	STEEP1_chrX_119533149_119570409	STEEP1	chrX	119533149	119570409	37260	211	0.818	80	131
	SPIN4_chrX_63342228_63356332	SPIN4	chrX	63342228	63356332	14104	211	0.818	85	126
	SPACA5_chrX_48001988_48014733	SPACA5	chrX	48001988	48014733	12745	211	0.818	82	129
	SLC25A14_chrX_130334919_130378357	SLC25A14	chrX	130334919	130378357	43438	211	0.818	80	131
	RTL8B_chrX_135015513_135027542	RTL8B	chrX	135015513	135027542	12029	211	0.818	81	130
	RIPPLY1_chrX_106895063_106908341	RIPPLY1	chrX	106895063	106908341	13278	211	0.818	84	127
	RGN_chrX_47073443_47098313	RGN	chrX	47073443	47098313	24870	211	0.818	91	120
	PTCHD1_chrX_23329849_23409374	PTCHD1	chrX	23329849	23409374	79525	211	0.818	84	127
	MAGEH1_chrX_55447127_55458566	MAGEH1	chrX	55447127	55458566	11439	211	0.818	93	118
	ITGB1BP2_chrX_71296750_71310371	ITGB1BP2	chrX	71296750	71310371	13621	211	0.818	80	131
	IDH3G_chrX_153780768_153799375	IDH3G	chrX	153780768	153799375	18607	211	0.818	86	125
	GRIPAP1_chrX_48968723_49007264	GRIPAP1	chrX	48968723	49007264	38541	211	0.818	84	127
	GPR34_chrX_41683973_41702275	GPR34	chrX	41683973	41702275	18302	211	0.818	86	125
	FOXP3_chrX_49245438_49269710	FOXP3	chrX	49245438	49269710	24272	211	0.818	86	125
	DNAAF6_chrX_107201611_107249247	DNAAF6	chrX	107201611	107249247	47636	211	0.818	83	128
	CXorf58_chrX_23903006_23944509	CXorf58	chrX	23903006	23944509	41503	211	0.818	82	129
	COX7B_chrX_77894468_77912376	COX7B	chrX	77894468	77912376	17908	211	0.818	81	130
	CLTRN_chrX_15622318_15669805	CLTRN	chrX	15622318	15669805	47487	211	0.818	82	129
	ZNF157_chrX_47365578_47419498	ZNF157	chrX	47365578	47419498	53920	210	0.814	85	125
	ZFX_chrX_24144729_24221255	ZFX	chrX	24144729	24221255	76526	210	0.814	83	127
	UBQLN2_chrX_56558627_56572868	UBQLN2	chrX	56558627	56572868	14241	210	0.814	79	131
	TMSB15A_chrX_102508682_102521739	TMSB15A	chrX	102508682	102521739	13057	210	0.814	79	131
	SYP_chrX_49182815_49205193	SYP	chrX	49182815	49205193	22378	210	0.814	86	124
	SUPT20HL2_chrX_24303210_24319069	SUPT20HL2	chrX	24303210	24319069	15859	210	0.814	81	129
	SPANXB1_chrX_140997594_141008706	SPANXB1	chrX	140997594	141008706	11112	210	0.814	87	123
	SMS_chrX_21935709_21999837	SMS	chrX	21935709	21999837	64128	210	0.814	86	124
	SLC35A2_chrX_48898183_48916646	SLC35A2	chrX	48898183	48916646	18463	210	0.814	83	127
	RBM3_chrX_48569484_48586162	RBM3	chrX	48569484	48586162	16678	210	0.814	83	127
	RAB39B_chrX_155253235_155269491	RAB39B	chrX	155253235	155269491	16256	210	0.814	80	130
	PABPC1L2B_chrX_72997939_73011106	PABPC1L2B	chrX	72997939	73011106	13167	210	0.814	82	128
	MAGEE1_chrX_76422710_76436342	MAGEE1	chrX	76422710	76436342	13632	210	0.814	80	130
	GPRASP2_chrX_102707448_102722733	GPRASP2	chrX	102707448	102722733	15285	210	0.814	81	129
	EIF2S3_chrX_24049956_24083810	EIF2S3	chrX	24049956	24083810	33854	210	0.814	82	128
	CTAG1A_chrX_154580133_154591816	CTAG1A	chrX	154580133	154591816	11683	210	0.814	83	127
	BMP15_chrX_50905735_50921641	BMP15	chrX	50905735	50921641	15906	210	0.814	80	130
	BEND2_chrX_18157931_18225886	BEND2	chrX	18157931	18225886	67955	210	0.814	83	127
	WDR44_chrX_118341106_118454961	WDR44	chrX	118341106	118454961	113855	209	0.81	82	127
	TCEAL3_chrX_103602963_103614927	TCEAL3	chrX	103602963	103614927	11964	209	0.81	79	130
	TBC1D25_chrX_48534714_48567609	TBC1D25	chrX	48534714	48567609	32895	209	0.81	83	126
	SYAP1_chrX_16714612_16770340	SYAP1	chrX	16714612	16770340	55728	209	0.81	81	128
	SMPX_chrX_21700978_21763116	SMPX	chrX	21700978	21763116	62138	209	0.81	79	130
	RENBP_chrX_153930269_153949643	RENBP	chrX	153930269	153949643	19374	209	0.81	86	123
	RBM41_chrX_107056885_107123822	RBM41	chrX	107056885	107123822	66937	209	0.81	79	130
	PBDC1_chrX_76168062_76183314	PBDC1	chrX	76168062	76183314	15252	209	0.81	82	127
	PAGE4_chrX_49824303_49839264	PAGE4	chrX	49824303	49839264	14961	209	0.81	79	130
	NAA10_chrX_153924225_153940037	NAA10	chrX	153924225	153940037	15812	209	0.81	83	126
	GPR82_chrX_41719181_41735130	GPR82	chrX	41719181	41735130	15949	209	0.81	80	129
	CMC4_chrX_155056622_155076136	CMC4	chrX	155056622	155076136	19514	209	0.81	81	128
	CDX4_chrX_73442053_73460171	CDX4	chrX	73442053	73460171	18118	209	0.81	79	130
	CCDC22_chrX_49230470_49255520	CCDC22	chrX	49230470	49255520	25050	209	0.81	85	124
	ASB12_chrX_64219194_64235607	ASB12	chrX	64219194	64235607	16413	209	0.81	78	131
	ZNF674_chrX_46492725_46550421	ZNF674	chrX	46492725	46550421	57696	208	0.806	77	131
	VMA21_chrX_151392206_151414364	VMA21	chrX	151392206	151414364	22158	208	0.806	79	129
	UXT_chrX_47646796_47664180	UXT	chrX	47646796	47664180	17384	208	0.806	80	128
	USP9X_chrX_41080445_41241579	USP9X	chrX	41080445	41241579	161134	208	0.806	83	125
	PPP1R3F_chrX_49264793_49293090	PPP1R3F	chrX	49264793	49293090	28297	208	0.806	81	127
	MAGEB16_chrX_35793342_35808772	MAGEB16	chrX	35793342	35808772	15430	208	0.806	79	129
	ERCC6L_chrX_72199665_72244027	ERCC6L	chrX	72199665	72244027	44362	208	0.806	78	130
	DCAF8L1_chrX_27972992_27986449	DCAF8L1	chrX	27972992	27986449	13457	208	0.806	80	128
	CCDC120_chrX_49053999_49074854	CCDC120	chrX	49053999	49074854	20855	208	0.806	79	129
	GRPR_chrX_16118565_16158518	GRPR	chrX	16118565	16158518	39953	207	0.802	76	131
	FAM199X_chrX_104161453_104200902	FAM199X	chrX	104161453	104200902	39449	207	0.802	80	127
	DUSP21_chrX_44839021_44849888	DUSP21	chrX	44839021	44849888	10867	207	0.802	77	130
	DKC1_chrX_154757864_154782689	DKC1	chrX	154757864	154782689	24825	207	0.802	80	127
	CD40LG_chrX_136643158_136665390	CD40LG	chrX	136643158	136665390	22232	207	0.802	78	129
	AKAP4_chrX_50185777_50206007	AKAP4	chrX	50185777	50206007	20230	207	0.802	78	129
	TAFAZZIN_chrX_154406539_154426726	TAFAZZIN	chrX	154406539	154426726	20187	206	0.798	77	129
	TAF7L_chrX_101263257_101296334	TAF7L	chrX	101263257	101296334	33077	206	0.798	77	129
	SLC6A8_chrX_153682926_153701588	SLC6A8	chrX	153682926	153701588	18662	206	0.798	82	124
	MAGEA8_chrX_149876183_149890825	MAGEA8	chrX	149876183	149890825	14642	206	0.798	79	127
	GK_chrX_30648423_30736462	GK	chrX	30648423	30736462	88039	206	0.798	78	128
	DCAF12L1_chrX_126544383_126557814	DCAF12L1	chrX	126544383	126557814	13431	206	0.798	77	129
	CACNA1F_chrX_49200063_49238340	CACNA1F	chrX	49200063	49238340	38277	206	0.798	82	124
	BRS3_chrX_136482947_136498780	BRS3	chrX	136482947	136498780	15833	206	0.798	74	132
	ALAS2_chrX_55004055_55035977	ALAS2	chrX	55004055	55035977	31922	206	0.798	76	130
	ACTRT1_chrX_128045962_128057403	ACTRT1	chrX	128045962	128057403	11441	206	0.798	77	129
	ABCD1_chrX_153719856_153749755	ABCD1	chrX	153719856	153749755	29899	206	0.798	77	129
	VSIG1_chrX_108040065_108084184	VSIG1	chrX	108040065	108084184	44119	205	0.795	74	131
	UPF3B_chrX_119829022_119857963	UPF3B	chrX	119829022	119857963	28941	205	0.795	75	130
	TMEM47_chrX_34622075_34662285	TMEM47	chrX	34622075	34662285	40210	205	0.795	78	127
	MAGEB17_chrX_16162481_16176464	MAGEB17	chrX	16162481	16176464	13983	205	0.795	77	128
	LAGE3_chrX_154472775_154484281	LAGE3	chrX	154472775	154484281	11506	205	0.795	80	125
	KLHL15_chrX_23978720_24032186	KLHL15	chrX	23978720	24032186	53466	205	0.795	79	126
	GDI1_chrX_154432154_154448467	GDI1	chrX	154432154	154448467	16313	205	0.795	76	129
	CXorf65_chrX_71098889_71111740	CXorf65	chrX	71098889	71111740	12851	205	0.795	80	125
	UBA1_chrX_47188829_47220128	UBA1	chrX	47188829	47220128	31299	204	0.791	75	129
	SCML1_chrX_17732493_17759985	SCML1	chrX	17732493	17759985	27492	204	0.791	75	129
	NAP1L2_chrX_73207299_73219851	NAP1L2	chrX	73207299	73219851	12552	204	0.791	76	128
	MOSPD1_chrX_134882632_134920257	MOSPD1	chrX	134882632	134920257	37625	204	0.791	78	126
	MAOA_chrX_43651299_43751817	MAOA	chrX	43651299	43751817	100518	204	0.791	77	127
	MAGEE2_chrX_75777987_75790254	MAGEE2	chrX	75777987	75790254	12267	204	0.791	73	131
	LUZP4_chrX_115284715_115312563	LUZP4	chrX	115284715	115312563	27848	204	0.791	74	130
	IL13RA1_chrX_118722606_118799533	IL13RA1	chrX	118722606	118799533	76927	204	0.791	74	130
	HSD17B10_chrX_53426261_53439370	HSD17B10	chrX	53426261	53439370	13109	204	0.791	74	130
	G6PD_chrX_154526391_154551846	G6PD	chrX	154526391	154551846	25455	204	0.791	79	125
	FAAH2_chrX_57281706_57494193	FAAH2	chrX	57281706	57494193	212487	204	0.791	75	129
	EMD_chrX_154374295_154386523	EMD	chrX	154374295	154386523	12228	204	0.791	79	125
	XIAP_chrX_123855053_123918972	XIAP	chrX	123855053	123918972	63919	203	0.787	83	120
	USP11_chrX_47228009_47253328	USP11	chrX	47228009	47253328	25319	203	0.787	77	126
	SYTL4_chrX_100669491_100737121	SYTL4	chrX	100669491	100737121	67630	203	0.787	80	123
	PCDH19_chrX_100286644_100415273	PCDH19	chrX	100286644	100415273	128629	203	0.787	76	127
	OCRL_chrX_129535259_129597556	OCRL	chrX	129535259	129597556	62297	203	0.787	75	128
	NUP62CL_chrX_107118427_107211433	NUP62CL	chrX	107118427	107211433	93006	203	0.787	75	128
	MAGEA10_chrX_152128310_152143577	MAGEA10	chrX	152128310	152143577	15267	203	0.787	77	126
	L1CAM_chrX_153856516_153891173	L1CAM	chrX	153856516	153891173	34657	203	0.787	78	125
	IRAK1_chrX_154005507_154024902	IRAK1	chrX	154005507	154024902	19395	203	0.787	77	126
	IL2RG_chrX_71102404_71116577	IL2RG	chrX	71102404	71116577	14173	203	0.787	78	125
	CUL4B_chrX_120518858_120565962	CUL4B	chrX	120518858	120565962	47104	203	0.787	73	130
	CENPI_chrX_101093204_101171126	CENPI	chrX	101093204	101171126	77922	203	0.787	77	126
	ARL13A_chrX_100964708_100995831	ARL13A	chrX	100964708	100995831	31123	203	0.787	75	128
	ZNF711_chrX_85238991_85278357	ZNF711	chrX	85238991	85278357	39366	202	0.783	72	130
	TMEM187_chrX_153967754_153988194	TMEM187	chrX	153967754	153988194	20440	202	0.783	77	125
	SYN1_chrX_47566901_47624857	SYN1	chrX	47566901	47624857	57956	202	0.783	78	124
	SMARCA1_chrX_129441506_129528490	SMARCA1	chrX	129441506	129528490	86984	202	0.783	75	127
	RRAGB_chrX_55712749_55763774	RRAGB	chrX	55712749	55763774	51025	202	0.783	72	130
	RIBC1_chrX_53417873_53436115	RIBC1	chrX	53417873	53436115	18242	202	0.783	72	130
	PIM2_chrX_48908182_48924024	PIM2	chrX	48908182	48924024	15842	202	0.783	74	128
	PHF6_chrX_134368312_134433790	PHF6	chrX	134368312	134433790	65478	202	0.783	79	123
	PDZD4_chrX_153797166_153835544	PDZD4	chrX	153797166	153835544	38378	202	0.783	77	125
	MTM1_chrX_150563621_150678143	MTM1	chrX	150563621	150678143	114522	202	0.783	73	129
	HTATSF1_chrX_136492592_136517346	HTATSF1	chrX	136492592	136517346	24754	202	0.783	72	130
	GPRASP3_chrX_102715743_102758540	GPRASP3	chrX	102715743	102758540	42797	202	0.783	74	128
	EIF1AX_chrX_20119525_20146838	EIF1AX	chrX	20119525	20146838	27313	202	0.783	74	128
	DNASE1L1_chrX_154396236_154414254	DNASE1L1	chrX	154396236	154414254	18018	202	0.783	75	127
	DGAT2L6_chrX_70172483_70210704	DGAT2L6	chrX	70172483	70210704	38221	202	0.783	72	130
	ZNF630_chrX_48052516_48076640	ZNF630	chrX	48052516	48076640	24124	201	0.779	76	125
	PNCK_chrX_153664733_153678813	PNCK	chrX	153664733	153678813	14080	201	0.779	76	125
	NUDT11_chrX_51485011_51501592	NUDT11	chrX	51485011	51501592	16581	201	0.779	71	130
	MXRA5_chrX_3303565_3351652	MXRA5	chrX	3303565	3351652	48087	201	0.779	81	120
	MAP7D3_chrX_136211814_136256400	MAP7D3	chrX	136211814	136256400	44586	201	0.779	73	128
	GPKOW_chrX_49108407_49128735	GPKOW	chrX	49108407	49128735	20328	201	0.779	73	128
	GNL3L_chrX_54525219_54572289	GNL3L	chrX	54525219	54572289	47070	201	0.779	77	124
	ELK1_chrX_47630521_47655563	ELK1	chrX	47630521	47655563	25042	201	0.779	73	128
	ZNF75D_chrX_135280791_135349109	ZNF75D	chrX	135280791	135349109	68318	200	0.775	70	130
	WAS_chrX_48678799_48696427	WAS	chrX	48678799	48696427	17628	200	0.775	72	128
	UTP14A_chrX_129901164_129934752	UTP14A	chrX	129901164	129934752	33588	200	0.775	71	129
	STAG2_chrX_123956706_124107656	STAG2	chrX	123956706	124107656	150950	200	0.775	74	126
	PNMA5_chrX_152983824_152999116	PNMA5	chrX	152983824	152999116	15292	200	0.775	84	116
	PIR_chrX_15379799_15498333	PIR	chrX	15379799	15498333	118534	200	0.775	70	130
	NLGN3_chrX_71139841_71176201	NLGN3	chrX	71139841	71176201	36360	200	0.775	76	124
	MED12_chrX_71113596_71147450	MED12	chrX	71113596	71147450	33854	200	0.775	71	129
	HPRT1_chrX_134455165_134505668	HPRT1	chrX	134455165	134505668	50503	200	0.775	74	126
	FMR1NB_chrX_147976337_148031665	FMR1NB	chrX	147976337	148031665	55328	200	0.775	73	127
	FLNA_chrX_154343531_154379634	FLNA	chrX	154343531	154379634	36103	200	0.775	77	123
	FAM50A_chrX_154439141_154455654	FAM50A	chrX	154439141	154455654	16513	200	0.775	73	127
	DLG3_chrX_70439835_70510490	DLG3	chrX	70439835	70510490	70655	200	0.775	78	122
	CA5B_chrX_15733270_15793411	CA5B	chrX	15733270	15793411	60141	200	0.775	72	128
	ZNF280C_chrX_130197707_130273899	ZNF280C	chrX	130197707	130273899	76192	199	0.771	70	129
	RP2_chrX_46832043_46887358	RP2	chrX	46832043	46887358	55315	199	0.771	73	126
	PABPC1L2A_chrX_73072276_73084512	PABPC1L2A	chrX	73072276	73084512	12236	199	0.771	73	126
	MAGEA9_chrX_149776930_149792737	MAGEA9	chrX	149776930	149792737	15807	199	0.771	88	111
	GLOD5_chrX_48756747_48778648	GLOD5	chrX	48756747	48778648	21901	199	0.771	70	129
	GEMIN8_chrX_14001726_14034892	GEMIN8	chrX	14001726	14034892	33166	199	0.771	72	127
	FANCB_chrX_14838405_14878069	FANCB	chrX	14838405	14878069	39664	199	0.771	73	126
	ELF4_chrX_130058955_130115497	ELF4	chrX	130058955	130115497	56542	199	0.771	73	126
	CT55_chrX_135151540_135176398	CT55	chrX	135151540	135176398	24858	199	0.771	71	128
	AMOT_chrX_112769877_112845831	AMOT	chrX	112769877	112845831	75954	199	0.771	69	130
	USP27X_chrX_49874484_49887558	USP27X	chrX	49874484	49887558	13074	198	0.767	69	129
	TKTL1_chrX_154290795_154335350	TKTL1	chrX	154290795	154335350	44555	198	0.767	72	126
	RPS6KA6_chrX_84053350_84193199	RPS6KA6	chrX	84053350	84193199	139849	198	0.767	74	124
	RAB40A_chrX_103494130_103524489	RAB40A	chrX	103494130	103524489	30359	198	0.767	68	130
	PRAF2_chrX_49066161_49079002	PRAF2	chrX	49066161	49079002	12841	198	0.767	70	128
	MTMR1_chrX_150688396_150770108	MTMR1	chrX	150688396	150770108	81712	198	0.767	70	128
	MOSPD2_chrX_14868421_14927327	MOSPD2	chrX	14868421	14927327	58906	198	0.767	68	130
	ZNF182_chrX_47969851_48008989	ZNF182	chrX	47969851	48008989	39138	197	0.764	71	126
	XAGE5_chrX_52806287_52823301	XAGE5	chrX	52806287	52823301	17014	197	0.764	68	129
	WDR45_chrX_49069442_49084887	WDR45	chrX	49069442	49084887	15445	197	0.764	69	128
	RPL10_chrX_154393377_154407332	RPL10	chrX	154393377	154407332	13955	197	0.764	77	120
	PRICKLE3_chrX_49169802_49191373	PRICKLE3	chrX	49169802	49191373	21571	197	0.764	74	123
	KLHL34_chrX_21649690_21663330	KLHL34	chrX	21649690	21663330	13640	197	0.764	66	131
	HDAC6_chrX_48797067_48829976	HDAC6	chrX	48797067	48829976	32909	197	0.764	70	127
	GATA1_chrX_48781590_48799311	GATA1	chrX	48781590	48799311	17721	197	0.764	69	128
	FUNDC2_chrX_155021844_155065304	FUNDC2	chrX	155021844	155065304	43460	197	0.764	68	129
	COL4A5_chrX_108434838_108702545	COL4A5	chrX	108434838	108702545	267707	197	0.764	70	127
	TDGF1P3_chrX_110515896_110528021	TDGF1P3	chrX	110515896	110528021	12125	196	0.76	69	127
	OTUD5_chrX_48917024_48962607	OTUD5	chrX	48917024	48962607	45583	196	0.76	68	128
	MMGT1_chrX_135955588_135978988	MMGT1	chrX	135955588	135978988	23400	196	0.76	67	129
	MAGED1_chrX_51888623_51907354	MAGED1	chrX	51888623	51907354	18731	196	0.76	67	129
	HSFX2_chrX_149587512_149600314	HSFX2	chrX	149587512	149600314	12802	196	0.76	84	112
	F9_chrX_139525739_139568459	F9	chrX	139525739	139568459	42720	196	0.76	66	130
	BCAP31_chrX_153695492_153729387	BCAP31	chrX	153695492	153729387	33895	196	0.76	69	127
	APOO_chrX_23828353_23912938	APOO	chrX	23828353	23912938	84585	196	0.76	71	125
	ACE2_chrX_15556033_15605960	ACE2	chrX	15556033	15605960	49927	196	0.76	66	130
	VCX3B_chrX_8459830_8471510	VCX3B	chrX	8459830	8471510	11680	195	0.756	76	119
	SERTM2_chrX_111506645_111527399	SERTM2	chrX	111506645	111527399	20754	195	0.756	64	131
	PGRMC1_chrX_119231285_119249466	PGRMC1	chrX	119231285	119249466	18181	195	0.756	67	128
	NDUFB11_chrX_47137216_47149702	NDUFB11	chrX	47137216	47149702	12486	195	0.756	77	118
	MPP1_chrX_154773684_154810485	MPP1	chrX	154773684	154810485	36801	195	0.756	66	129
	KLF8_chrX_56227356_56296531	KLF8	chrX	56227356	56296531	69175	195	0.756	65	130
	HDX_chrX_84312878_84507453	HDX	chrX	84312878	84507453	194575	195	0.756	72	123
	HCFC1_chrX_153942557_153976818	HCFC1	chrX	153942557	153976818	34261	195	0.756	71	124
	GPR143_chrX_9720346_9770847	GPR143	chrX	9720346	9770847	50501	195	0.756	73	122
	GCNA_chrX_71573437_71618583	GCNA	chrX	71573437	71618583	45146	195	0.756	68	127
	CLCN4_chrX_10151975_10242660	CLCN4	chrX	10151975	10242660	90685	195	0.756	67	128
	AIFM1_chrX_130124362_130170841	AIFM1	chrX	130124362	130170841	46479	195	0.756	65	130
	VGLL1_chrX_136527215_136561799	VGLL1	chrX	136527215	136561799	34584	194	0.752	63	131
	TXLNG_chrX_16781466_16849519	TXLNG	chrX	16781466	16849519	68053	194	0.752	70	124
	TRMT2B_chrX_101004350_101057111	TRMT2B	chrX	101004350	101057111	52761	194	0.752	68	126
	TFE3_chrX_49023726_49048357	TFE3	chrX	49023726	49048357	24631	194	0.752	65	129
	DCAF8L2_chrX_27585344_27754942	DCAF8L2	chrX	27585344	27754942	169598	194	0.752	68	126
	UPRT_chrX_75269085_75309885	UPRT	chrX	75269085	75309885	40800	193	0.748	62	131
	TMSB15B_chrX_103957627_103970976	TMSB15B	chrX	103957627	103970976	13349	193	0.748	76	117
	PCYT1B_chrX_24553087_24652347	PCYT1B	chrX	24553087	24652347	99260	193	0.748	66	127
	MAGT1_chrX_77820747_77900435	MAGT1	chrX	77820747	77900435	79688	193	0.748	66	127
	MAGIX_chrX_49157758_49173774	MAGIX	chrX	49157758	49173774	16016	193	0.748	65	128
	FGD1_chrX_54440454_54501234	FGD1	chrX	54440454	54501234	60780	193	0.748	69	124
	F8A3_chrX_155451914_155463620	F8A3	chrX	155451914	155463620	11706	193	0.748	77	116
	DRP2_chrX_101214786_101269502	DRP2	chrX	101214786	101269502	54716	193	0.748	67	126
	CT45A10_chrX_135876065_135898444	CT45A10	chrX	135876065	135898444	22379	193	0.748	67	126
	BRWD3_chrX_80664503_80814877	BRWD3	chrX	80664503	80814877	150374	193	0.748	71	122
	ATP2B3_chrX_153512642_153587929	ATP2B3	chrX	153512642	153587929	75287	193	0.748	72	121
	ZDHHC9_chrX_129798288_129848886	ZDHHC9	chrX	129798288	129848886	50598	192	0.744	64	128
	XAGE2_chrX_52364021_52380680	XAGE2	chrX	52364021	52380680	16659	192	0.744	60	132
	TMEM185A_chrX_149591556_149636792	TMEM185A	chrX	149591556	149636792	45236	192	0.744	65	127
	TFDP3_chrX_133211662_133223354	TFDP3	chrX	133211662	133223354	11692	192	0.744	62	130
	PLXNA3_chrX_154453281_154482779	PLXNA3	chrX	154453281	154482779	29498	192	0.744	68	124
	PLP2_chrX_49166898_49180235	PLP2	chrX	49166898	49180235	13337	192	0.744	66	126
	PDK3_chrX_24460286_24539422	PDK3	chrX	24460286	24539422	79136	192	0.744	66	126
	KLHL4_chrX_87512802_87675050	KLHL4	chrX	87512802	87675050	162248	192	0.744	65	127
	KIAA1210_chrX_119073635_119132812	KIAA1210	chrX	119073635	119132812	59177	192	0.744	67	125
	JADE3_chrX_46907421_47066242	JADE3	chrX	46907421	47066242	158821	192	0.744	64	128
	CLIC2_chrX_155271211_155339614	CLIC2	chrX	155271211	155339614	68403	192	0.744	64	128
	ZNF185_chrX_152893067_152978474	ZNF185	chrX	152893067	152978474	85407	191	0.74	67	124
	ZCCHC13_chrX_74299180_74310034	ZCCHC13	chrX	74299180	74310034	10854	191	0.74	61	130
	TSPYL2_chrX_53077367_53093540	TSPYL2	chrX	53077367	53093540	16173	191	0.74	65	126
	SRPX_chrX_38144339_38225871	SRPX	chrX	38144339	38225871	81532	191	0.74	64	127
	PUDP_chrX_7043920_7153153	PUDP	chrX	7043920	7153153	109233	191	0.74	67	124
	KIF4A_chrX_70285104_70425886	KIF4A	chrX	70285104	70425886	140782	191	0.74	66	125
	GAB3_chrX_154670249_154756077	GAB3	chrX	154670249	154756077	85828	191	0.74	64	127
	CLDN2_chrX_106915402_106935861	CLDN2	chrX	106915402	106935861	20459	191	0.74	62	129
	TRPC5OS_chrX_111871181_111908990	TRPC5OS	chrX	111871181	111908990	37809	190	0.736	59	131
	PWWP3B_chrX_106163305_106213956	PWWP3B	chrX	106163305	106213956	50651	190	0.736	58	132
	OGT_chrX_71528104_71580892	OGT	chrX	71528104	71580892	52788	190	0.736	65	125
	FAM9B_chrX_9019232_9039127	FAM9B	chrX	9019232	9039127	19895	190	0.736	66	124
	F8A2_chrX_155377095_155388801	F8A2	chrX	155377095	155388801	11706	190	0.736	77	113
	BRCC3_chrX_155066508_155128077	BRCC3	chrX	155066508	155128077	61569	190	0.736	62	128
	ZMAT1_chrX_101877290_101937027	ZMAT1	chrX	101877290	101937027	59737	189	0.733	61	128
	USP26_chrX_133018168_133102109	USP26	chrX	133018168	133102109	83941	189	0.733	62	127
	SUV39H1_chrX_48691734_48714016	SUV39H1	chrX	48691734	48714016	22282	189	0.733	62	127
	SLC9A7_chrX_46594251_46764118	SLC9A7	chrX	46594251	46764118	169867	189	0.733	59	130
	PLS3_chrX_115556174_115655861	PLS3	chrX	115556174	115655861	99687	189	0.733	63	126
	PLAC1_chrX_134560838_134663471	PLAC1	chrX	134560838	134663471	102633	189	0.733	61	128
	KANTR_chrX_53089142_53132438	KANTR	chrX	53089142	53132438	43296	189	0.733	59	130
	CTAG1B_chrX_154612609_154624282	CTAG1B	chrX	154612609	154624282	11673	189	0.733	66	123
	BCOR_chrX_40046251_40102958	BCOR	chrX	40046251	40102958	56707	189	0.733	66	123
	APOOL_chrX_84998877_85098315	APOOL	chrX	84998877	85098315	99438	189	0.733	65	124
	THOC2_chrX_123595569_123738052	THOC2	chrX	123595569	123738052	142483	188	0.729	61	127
	SEPTIN6_chrX_119611945_119698168	SEPTIN6	chrX	119611945	119698168	86223	188	0.729	62	126
	SAGE1_chrX_135888716_135918062	SAGE1	chrX	135888716	135918062	29346	188	0.729	59	129
	PDHA1_chrX_19338927_19366718	PDHA1	chrX	19338927	19366718	27791	188	0.729	57	131
	MED14_chrX_40643305_40740542	MED14	chrX	40643305	40740542	97237	188	0.729	61	127
	MCF2_chrX_139576770_139713167	MCF2	chrX	139576770	139713167	136397	188	0.729	59	129
	MAGEB10_chrX_27802990_27828014	MAGEB10	chrX	27802990	27828014	25024	188	0.729	60	128
	CXorf51B_chrX_146804771_146815411	CXorf51B	chrX	146804771	146815411	10640	188	0.729	85	103
	ATG4A_chrX_108086778_108159671	ATG4A	chrX	108086778	108159671	72893	188	0.729	59	129
	VBP1_chrX_155211460_155244841	VBP1	chrX	155211460	155244841	33381	187	0.725	59	128
	SYTL5_chrX_38001553_38133816	SYTL5	chrX	38001553	38133816	132263	187	0.725	61	126
	STK26_chrX_132018302_132080943	STK26	chrX	132018302	132080943	62641	187	0.725	56	131
	SHROOM2_chrX_9781429_9954443	SHROOM2	chrX	9781429	9954443	173014	187	0.725	67	120
	OPN1LW_chrX_154139243_154164032	OPN1LW	chrX	154139243	154164032	24789	187	0.725	72	115
	DGKK_chrX_50360409_50475825	DGKK	chrX	50360409	50475825	115416	187	0.725	59	128
	CYBB_chrX_37775059_37818461	CYBB	chrX	37775059	37818461	43402	187	0.725	57	130
	ARHGEF6_chrX_136660550_136785932	ARHGEF6	chrX	136660550	136785932	125382	187	0.725	58	129
	SCML2_chrX_18234313_18359688	SCML2	chrX	18234313	18359688	125375	186	0.721	60	126
	PRPS1_chrX_107623510_107656026	PRPS1	chrX	107623510	107656026	32516	186	0.721	57	129
	MAGEA2B_chrX_152709628_152723607	MAGEA2B	chrX	152709628	152723607	13979	186	0.721	78	108
	LHFPL1_chrX_112625648_112684938	LHFPL1	chrX	112625648	112684938	59290	186	0.721	57	129
	KDM5C_chrX_53187158_53230207	KDM5C	chrX	53187158	53230207	43049	186	0.721	55	131
	INTS6L_chrX_135515660_135587510	INTS6L	chrX	135515660	135587510	71850	186	0.721	58	128
	IGBP1_chrX_70128447_70171324	IGBP1	chrX	70128447	70171324	42877	186	0.721	57	129
	HSFX1_chrX_149769068_149781867	HSFX1	chrX	149769068	149781867	12799	185	0.717	75	110
	CXorf51A_chrX_146809106_146819744	CXorf51A	chrX	146809106	146819744	10638	185	0.717	79	106
	CHM_chrX_85856180_86052558	CHM	chrX	85856180	86052558	196378	185	0.717	58	127
	CAPN6_chrX_111240099_111275483	CAPN6	chrX	111240099	111275483	35384	185	0.717	55	130
	AMER1_chrX_64180117_64210708	AMER1	chrX	64180117	64210708	30591	184	0.713	57	127
	MORC4_chrX_106935738_107005212	MORC4	chrX	106935738	107005212	69474	183	0.709	52	131
	IKBKG_chrX_154542620_154570033	IKBKG	chrX	154542620	154570033	27413	183	0.709	61	122
	RAP2C_chrX_132198025_132224447	RAP2C	chrX	132198025	132224447	26422	182	0.705	53	129
	HCCS_chrX_11106332_11128086	HCCS	chrX	11106332	11128086	21754	182	0.705	52	130
	GNG5B_chrX_110341454_110351973	GNG5B	chrX	110341454	110351973	10519	182	0.705	52	130
	FGF13_chrX_138609727_138716717	FGF13	chrX	138609727	138716717	106990	182	0.705	56	126
	ZDHHC15_chrX_75363427_75528037	ZDHHC15	chrX	75363427	75528037	164610	181	0.702	54	127
	SH3BGRL_chrX_81197102_81303547	SH3BGRL	chrX	81197102	81303547	106445	181	0.702	56	125
	MAOB_chrX_43761610_43887450	MAOB	chrX	43761610	43887450	125840	181	0.702	53	128
	CYSLTR1_chrX_78266468_78332611	CYSLTR1	chrX	78266468	78332611	66143	181	0.702	60	121
	ARSH_chrX_3001546_3039111	ARSH	chrX	3001546	3039111	37565	181	0.702	65	116
	SLC16A2_chrX_74416493_74538916	SLC16A2	chrX	74416493	74538916	122423	180	0.698	53	127
	RLIM_chrX_74577976_74619624	RLIM	chrX	74577976	74619624	41648	180	0.698	55	125
	LRCH2_chrX_115105616_115239096	LRCH2	chrX	115105616	115239096	133480	180	0.698	56	124
	CT47A2_chrX_120972606_120985928	CT47A2	chrX	120972606	120985928	13322	180	0.698	73	107
	PHKA1_chrX_72573814_72719306	PHKA1	chrX	72573814	72719306	145492	179	0.694	56	123
	GLRA2_chrX_14524536_14736812	GLRA2	chrX	14524536	14736812	212276	179	0.694	51	128
	COL4A6_chrX_108150614_108443422	COL4A6	chrX	108150614	108443422	292808	179	0.694	53	126
	ATP7A_chrX_77905693_78055395	ATP7A	chrX	77905693	78055395	149702	179	0.694	52	127
	ADGRG4_chrX_136295963_136421890	ADGRG4	chrX	136295963	136421890	125927	179	0.694	50	129
	ABCB7_chrX_75046048_75161283	ABCB7	chrX	75046048	75161283	115235	179	0.694	51	128
	YIPF6_chrX_68494051_68542282	YIPF6	chrX	68494051	68542282	48231	178	0.69	47	131
	NONO_chrX_71278635_71306168	NONO	chrX	71278635	71306168	27533	178	0.69	49	129
	F8_chrX_154830792_155027723	F8	chrX	154830792	155027723	196931	178	0.69	53	125
	CENPVL1_chrX_51705512_51717131	CENPVL1	chrX	51705512	51717131	11619	178	0.69	62	116
	ATP11C_chrX_139721348_139938053	ATP11C	chrX	139721348	139938053	216705	178	0.69	54	124
	ANOS1_chrX_8523874_8737137	ANOS1	chrX	8523874	8737137	213263	178	0.69	51	127
	ZNF81_chrX_47831902_47930627	ZNF81	chrX	47831902	47930627	98725	177	0.686	48	129
	SATL1_chrX_85087284_85248779	SATL1	chrX	85087284	85248779	161495	177	0.686	53	124
	POF1B_chrX_85272396_85384665	POF1B	chrX	85272396	85384665	112269	177	0.686	48	129
	MECP2_chrX_154016573_154102717	MECP2	chrX	154016573	154102717	86144	177	0.686	51	126
	XAGE1B_chrX_52507077_52522063	XAGE1B	chrX	52507077	52522063	14986	176	0.682	65	111
	TBC1D8B_chrX_106797673_106881150	TBC1D8B	chrX	106797673	106881150	83477	176	0.682	48	128
	SPRY3_chrX_155607586_155787459	SPRY3	chrX	155607586	155787459	179873	176	0.682	54	122
	LOC128031833_chrX_63749485_63759664	LOC128031833	chrX	63749485	63759664	10179	176	0.682	48	128
	HMGN5_chrX_81108699_81206913	HMGN5	chrX	81108699	81206913	98214	176	0.682	46	130
	CENPVL2_chrX_51676212_51687831	CENPVL2	chrX	51676212	51687831	11619	176	0.682	61	115
	PHEX_chrX_22027325_22256310	PHEX	chrX	22027325	22256310	228985	175	0.678	54	121
	PFKFB1_chrX_54927961_54999188	PFKFB1	chrX	54927961	54999188	71227	175	0.678	45	130
	MAMLD1_chrX_150358317_150519173	MAMLD1	chrX	150358317	150519173	160856	175	0.678	49	126
	EDA2R_chrX_66590637_66644078	EDA2R	chrX	66590637	66644078	53441	175	0.678	45	130
	CTPS2_chrX_16582999_16717669	CTPS2	chrX	16582999	16717669	134670	175	0.678	49	126
	XK_chrX_37680791_37737130	XK	chrX	37680791	37737130	56339	174	0.674	45	129
	TSPAN7_chrX_38556542_38693918	TSPAN7	chrX	38556542	38693918	137376	174	0.674	47	127
	TEX11_chrX_70523940_70913711	TEX11	chrX	70523940	70913711	389771	174	0.674	53	121
	STS_chrX_7142712_7359641	STS	chrX	7142712	7359641	216929	174	0.674	54	120
	PRRG1_chrX_37344364_37462291	PRRG1	chrX	37344364	37462291	117927	173	0.671	43	130
	PABIR2_chrX_134764566_134802205	PABIR2	chrX	134764566	134802205	37639	173	0.671	42	131
	NEXMIF_chrX_74727856_74930452	NEXMIF	chrX	74727856	74930452	202596	173	0.671	49	124
	MAGEA9B_chrX_149576653_149592459	MAGEA9B	chrX	149576653	149592459	15806	173	0.671	74	99
	HEPH_chrX_66159247_66272389	HEPH	chrX	66159247	66272389	113142	173	0.671	43	130
	EDA_chrX_69611113_70044472	EDA	chrX	69611113	70044472	433359	173	0.671	53	120
	ACSL4_chrX_109636335_109738257	ACSL4	chrX	109636335	109738257	101922	173	0.671	47	126
	XAGE1A_chrX_52490808_52505812	XAGE1A	chrX	52490808	52505812	15004	172	0.667	68	104
	PPEF1_chrX_18702645_18832917	PPEF1	chrX	18702645	18832917	130272	172	0.667	50	122
	NRK_chrX_105817539_105963610	NRK	chrX	105817539	105963610	146071	172	0.667	45	127
	GUCY2F_chrX_109367906_109487086	GUCY2F	chrX	109367906	109487086	119180	172	0.667	43	129
	EFHC2_chrX_44142872_44348672	EFHC2	chrX	44142872	44348672	205800	172	0.667	47	125
	RBM10_chrX_47140221_47191813	RBM10	chrX	47140221	47191813	51592	171	0.663	53	118
	GPC4_chrX_133295103_133420489	GPC4	chrX	133295103	133420489	125386	171	0.663	48	123
	FHL1_chrX_136142533_136216354	FHL1	chrX	136142533	136216354	73821	171	0.663	40	131
	BMX_chrX_15495807_15561519	BMX	chrX	15495807	15561519	65712	171	0.663	43	128
	TSC22D3_chrX_107708221_107780787	TSC22D3	chrX	107708221	107780787	72566	170	0.659	44	126
	SMC1A_chrX_53369149_53427654	SMC1A	chrX	53369149	53427654	58505	170	0.659	41	129
	PASD1_chrX_151558675_151681739	PASD1	chrX	151558675	151681739	123064	170	0.659	49	121
	ATRX_chrX_77499880_77791216	ATRX	chrX	77499880	77791216	291336	170	0.659	47	123
	RPS6KA3_chrX_20144911_20271909	RPS6KA3	chrX	20144911	20271909	126998	169	0.655	41	128
	MAGED4_chrX_52179888_52197268	MAGED4	chrX	52179888	52197268	17380	169	0.655	56	113
	MAGED4B_chrX_52056827_52074183	MAGED4B	chrX	52056827	52074183	17356	169	0.655	58	111
	HUWE1_chrX_53527096_53691719	HUWE1	chrX	53527096	53691719	164623	169	0.655	43	126
	FRMD7_chrX_132071990_132133020	FRMD7	chrX	132071990	132133020	61030	169	0.655	39	130
	ZC4H2_chrX_64910807_64981450	ZC4H2	chrX	64910807	64981450	70643	168	0.651	38	130
	TMLHE_chrX_155484011_155617952	TMLHE	chrX	155484011	155617952	133941	168	0.651	48	120
	IQSEC2_chrX_53227876_53326350	IQSEC2	chrX	53227876	53326350	98474	168	0.651	44	124
	CSAG2_chrX_152703261_152714273	CSAG2	chrX	152703261	152714273	11012	168	0.651	68	100
[truncated: 160 more rows]

## Sheet: Suppl Table 9
	Supplementary Table 9 | The total number of full-region covered samples in chrY genic region.
[truncated: 46 more rows]

[truncated: 8 more sheets: Suppl Table 10, Suppl Table 11, Suppl Table 12, Suppl Table 13, Suppl Table 14, Suppl Table 15, Suppl Table 16, Suppl Table 17]
